# Supplementary material for: Metagenomic Analysis of the Rumen Microbiome of Steers with Wheat-Induced Frothy Bloat
Source: Front Microbiol. 2016 May 11;7:689. doi: 10.3389/fmicb.2016.00689 (PMC4863135; doi:10.3389/fmicb.2016.00689)
Supplement: Table S1 — 16S rDNA based relative abundance (in percentage) for bacterial populations at the phylum level for each sample. [file DataSheet1.XLSX]

## Sheet: Supplementary table 1
Taxon	B1	B2	B3	NB1	NB2	NB3
Acidobacteria	0.000108802	0	0	0	0	0
Actinobacteria	0.0389511	0.111294	0.0406588	0.118793	0.12186	0.0374598
Bacteroidetes	0.11174	0.0385114	0.124858	0.100386	0.06	0.128152
Chloroflexi	0.000652813	0.000235544	0.000205867	0.000179582	0.000155039	0.000103767
Cyanobacteria	0.000108802	0	0.000102934	0.000179582	0	0
Deinococcus-Thermus	0.000108802	0	0	0	0	0
Fibrobacteres	0	0	0	0	0.000155039	0
Firmicutes	0.818192	0.834295	0.797941	0.748586	0.79907	0.745875
Other	0.0175171	0.00447533	0.0187339	0.0175092	0.0105426	0.0227249
Proteobacteria	0.00424328	0.00259098	0.00144107	0.00152644	0.0020155	0.051157
SR1	0.000435208	0	0.000102934	0	0	0.000103767
Spirochaetes	0.000217604	0.000235544	0.000823469	0.000179582	0	0.000103767
TM7	0.00707214	0.00612413	0.0149254	0.0123911	0.00589147	0.0131784
Tenericutes	0.00054401	0.00223766	0.000205867	0.000269372	0.000310078	0.00114143
Verrucomicrobia	0.000108802	0	0	0	0	0

## Sheet: Supplementary table 2
Phylum	Class	Order	Family	Genus	B.1	B.2	B.3	NB.1	NB.2	NB.3
Acidobacteria	Acidobacteria_Gp6	Gp6	Other	Other	0.000108802	0	0	0	0	0
Actinobacteria	Actinobacteria	Actinomycetales	Actinomycetaceae	Arcanobacterium	0	0	0	0	0	0.000103767
Actinobacteria	Actinobacteria	Actinomycetales	Corynebacteriaceae	Corynebacterium	0	0	0.000102934	0.000359163	0	0
Actinobacteria	Actinobacteria	Actinomycetales	Microbacteriaceae	Clavibacter	0	0	0.000102934	8.97908e-05	0	0
Actinobacteria	Actinobacteria	Actinomycetales	Microbacteriaceae	Okibacterium	0	0	0.000102934	0	0	0
Actinobacteria	Actinobacteria	Actinomycetales	Micrococcaceae	Arthrobacter	0	0	0	0	0	0.000103767
Actinobacteria	Actinobacteria	Actinomycetales	Micromonosporaceae	Micromonospora	0	0	0	0	0.000310078	0
Actinobacteria	Actinobacteria	Actinomycetales	Mycobacteriaceae	Mycobacterium	0	0.000353315	0.000102934	8.97908e-05	0	0
Actinobacteria	Actinobacteria	Actinomycetales	Other	Other	0	0	0	0	0.000155039	0
Actinobacteria	Actinobacteria	Actinomycetales	Propionibacteriaceae	Friedmanniella	0	0	0	0	0	0.000103767
Actinobacteria	Actinobacteria	Actinomycetales	Pseudonocardiaceae	Actinomycetospora	0	0	0	0	0	0.000103767
Actinobacteria	Actinobacteria	Actinomycetales	Streptomycetaceae	Streptomyces	0	0	0.000102934	0	0	0
Actinobacteria	Actinobacteria	Coriobacteriales	Coriobacteriaceae	Asaccharobacter	0.000217604	0	0.000102934	0.000269372	0	0
Actinobacteria	Actinobacteria	Coriobacteriales	Coriobacteriaceae	Atopobium	0.00195844	0.00506419	0.001544	0.00377121	0.00790698	0.0012452
Actinobacteria	Actinobacteria	Coriobacteriales	Coriobacteriaceae	Denitrobacterium	0	0.000471087	0.000102934	0.000179582	0	0
Actinobacteria	Actinobacteria	Coriobacteriales	Coriobacteriaceae	Eggerthella	0.00119682	0.00259098	0.000926402	0.00529766	0.000930233	0.00103767
Actinobacteria	Actinobacteria	Coriobacteriales	Coriobacteriaceae	Enterorhabdus	0	0.000117772	0.000102934	0.000359163	0.000155039	0.000207533
Actinobacteria	Actinobacteria	Coriobacteriales	Coriobacteriaceae	Gordonibacter	0.000108802	0	0	0	0	0
Actinobacteria	Actinobacteria	Coriobacteriales	Coriobacteriaceae	Olsenella	0.0195844	0.0741962	0.0272774	0.072551	0.0813953	0.0265643
Actinobacteria	Actinobacteria	Coriobacteriales	Coriobacteriaceae	Other	0.0133827	0.0224944	0.00730829	0.0283739	0.0235659	0.0046695
Actinobacteria	Actinobacteria	Coriobacteriales	Coriobacteriaceae	Paraeggerthella	0.00206724	0.00506419	0.00236747	0.00547724	0.00697674	0.00300924
Actinobacteria	Actinobacteria	Coriobacteriales	Coriobacteriaceae	Slackia	0.000108802	0.000235544	0	0.00188561	0.000465116	0.000207533
Actinobacteria	Actinobacteria	Other	Other	Other	0.000326406	0.000588859	0.000411734	8.97908e-05	0	0
Actinobacteria	Actinobacteria	Rubrobacterales	Rubrobacteraceae	Rubrobacter	0	0.000117772	0	0	0	0
Actinobacteria	Actinobacteria	Solirubrobacterales	Solirubrobacteraceae	Solirubrobacter	0	0	0	0	0	0.000103767
Bacteroidetes	Bacteroidia	Bacteroidales	Bacteroidales_incertae_sedis	Phocaeicola	0.00163203	0	0	0	0.000155039	0.000103767
Bacteroidetes	Bacteroidia	Bacteroidales	Other	Other	0.0191492	0.00753739	0.0220278	0.00817096	0.00356589	0.00394314
Bacteroidetes	Bacteroidia	Bacteroidales	Porphyromonadaceae	Barnesiella	0.000326406	0.000353315	0	0	0	0
Bacteroidetes	Bacteroidia	Bacteroidales	Porphyromonadaceae	Other	0.020346	0.00718408	0.0293361	0.00430996	0.00511628	0.00207533
Bacteroidetes	Bacteroidia	Bacteroidales	Porphyromonadaceae	Tannerella	0.00054401	0.000235544	0	0	0.000155039	0
Bacteroidetes	Bacteroidia	Bacteroidales	Prevotellaceae	Hallella	0.000326406	0.0016488	0.000411734	0.000987699	0.011938	0.0257341
Bacteroidetes	Bacteroidia	Bacteroidales	Prevotellaceae	Other	0.00413448	0.00153103	0.00422028	0.00610577	0.00294574	0.00352807
Bacteroidetes	Bacteroidia	Bacteroidales	Prevotellaceae	Paraprevotella	0.000326406	0.000471087	0.00102934	0.000897908	0.00434109	0.000207533
Bacteroidetes	Bacteroidia	Bacteroidales	Prevotellaceae	Prevotella	0.0479817	0.0111883	0.0603191	0.0768609	0.0293023	0.0908997
Bacteroidetes	Bacteroidia	Bacteroidales	Prevotellaceae	Xylanibacter	0	0	0	0.000269372	0	0
Bacteroidetes	Bacteroidia	Bacteroidales	Rikenellaceae	Rikenella	0.000217604	0	0	0	0	0
Bacteroidetes	Flavobacteria	Flavobacteriales	Cryomorphaceae	Sediminitomix	0.000108802	0	0.000720535	0.000628536	0.000465116	0.000415067
Bacteroidetes	Flavobacteria	Flavobacteriales	Flavobacteriaceae	Wautersiella	0	0	0	8.97908e-05	0	0
Bacteroidetes	Flavobacteria	Flavobacteriales	Other	Other	0.00119682	0.000706631	0.000308801	0	0	0
Bacteroidetes	Other	Other	Other	Other	0.010445	0.00365092	0.00483788	0.00206519	0.00155039	0.0012452
Bacteroidetes	Sphingobacteria	Sphingobacteriales	Other	Other	0.00489609	0.00400424	0.00164694	0	0.000465116	0
Bacteroidetes	Sphingobacteria	Sphingobacteriales	Sphingobacteriaceae	Other	0.000108802	0	0	0	0	0
Chloroflexi	Anaerolineae	Anaerolineales	Anaerolineaceae	Anaerolinea	0.000435208	0.000117772	0.000102934	0.000179582	0	0
Chloroflexi	Anaerolineae	Anaerolineales	Anaerolineaceae	Other	0	0	0	0	0	0.000103767
Chloroflexi	Dehalococcoidetes	Dehalogenimonas	Other	Other	0.000217604	0.000117772	0.000102934	0	0.000155039	0
Cyanobacteria	Cyanobacteria	Chloroplast	Streptophyta	Other	0.000108802	0	0.000102934	0.000179582	0	0
Deinococcus-Thermus	Deinococci	Deinococcales	Trueperaceae	Truepera	0.000108802	0	0	0	0	0
Fibrobacteres	Fibrobacteria	Fibrobacterales	Fibrobacteraceae	Fibrobacter	0	0	0	0	0.000155039	0
Firmicutes	Bacilli	Bacillales	Bacillaceae	Bacillus	0	0	0	8.97908e-05	0.000310078	0
Firmicutes	Bacilli	Bacillales	Staphylococcaceae	Staphylococcus	0	0.000117772	0	0	0	0
Firmicutes	Bacilli	Lactobacillales	Lactobacillaceae	Lactobacillus	0	0	0	0	0.000310078	0
Firmicutes	Bacilli	Lactobacillales	Leuconostocaceae	Weissella	0	0.000117772	0	0	0	0
Firmicutes	Bacilli	Lactobacillales	Streptococcaceae	Lactococcus	0.000108802	0.000117772	0	0	0	0
Firmicutes	Bacilli	Lactobacillales	Streptococcaceae	Streptococcus	0.00130563	0	0.000205867	8.97908e-05	0.000930233	0.0006226
Firmicutes	Bacilli	Other	Other	Other	0	0	0	0	0.000155039	0
Firmicutes	Clostridia	Clostridiales	Clostridiaceae	Other	0.000108802	0	0.000102934	0	0.000155039	0.000103767
Firmicutes	Clostridia	Clostridiales	Eubacteriaceae	Anaerofustis	0.000108802	0.000824402	0.000102934	0.000448954	0	0.000207533
Firmicutes	Clostridia	Clostridiales	Eubacteriaceae	Eubacterium	0.00174083	0.00317984	0.00195574	0.00655473	0.00542636	0.0187818
Firmicutes	Clostridia	Clostridiales	Incertae Sedis XI	Other	0	0	0	8.97908e-05	0	0
Firmicutes	Clostridia	Clostridiales	Incertae Sedis XII	Fusibacter	0.00228484	0	0.000617602	8.97908e-05	0.000310078	0.000207533
Firmicutes	Clostridia	Clostridiales	Incertae Sedis XII	Guggenheimella	0.000326406	0.000235544	0.000823469	0.000808117	0.000775194	0.0003113
Firmicutes	Clostridia	Clostridiales	Incertae Sedis XII	Other	0.0050049	0.000117772	0.00349974	0.00404059	0.00589147	0.00695237
Firmicutes	Clostridia	Clostridiales	Incertae Sedis XIII	Anaerovorax	0.0542922	0.0501708	0.0233659	0.0487564	0.0373643	0.0144236
Firmicutes	Clostridia	Clostridiales	Incertae Sedis XIII	Mogibacterium	0.0969427	0.151337	0.0704066	0.0932926	0.0755039	0.0677597
Firmicutes	Clostridia	Clostridiales	Incertae Sedis XIII	Other	0.00326406	0.0016488	0.00319094	0.00332226	0.00356589	0.00176403
Firmicutes	Clostridia	Clostridiales	Incertae Sedis XIV	Blautia	0.000108802	0.000824402	0.00133814	8.97908e-05	0.00139535	0.00134897
Firmicutes	Clostridia	Clostridiales	Incertae Sedis XIV	Howardella	0.000979219	0	0.000617602	0	0.000155039	0.000103767
Firmicutes	Clostridia	Clostridiales	Incertae Sedis XIV	Other	0.00282885	0	0.00658775	0.00188561	0	0.000207533
Firmicutes	Clostridia	Clostridiales	Incertae Sedis XIV	Proteiniborus	0.00282885	0.000588859	0.000823469	0.00188561	0.00155039	0.00114143
Firmicutes	Clostridia	Clostridiales	Lachnospiraceae	Acetitomaculum	0	0	0	0.000179582	0.000155039	0
Firmicutes	Clostridia	Clostridiales	Lachnospiraceae	Anaerosporobacter	0.000326406	0	0	0	0	0
Firmicutes	Clostridia	Clostridiales	Lachnospiraceae	Butyrivibrio	0.02089	0.00518196	0.0213073	0.000269372	0.00139535	0.00259417
Firmicutes	Clostridia	Clostridiales	Lachnospiraceae	Catonella	0.000108802	0.000117772	0.000308801	8.97908e-05	0.000155039	0.000103767
Firmicutes	Clostridia	Clostridiales	Lachnospiraceae	Coprococcus	0.00685453	0.000235544	0.00422028	0	0.00263566	0.00321677
Firmicutes	Clostridia	Clostridiales	Lachnospiraceae	Lachnobacterium	0.00119682	0	0.000514668	0	0.000620155	0
Firmicutes	Clostridia	Clostridiales	Lachnospiraceae	Marvinbryantia	0.000979219	0.000235544	0.000823469	0.000269372	0.000775194	0.000103767
Firmicutes	Clostridia	Clostridiales	Lachnospiraceae	Moryella	0.000435208	0	0	8.97908e-05	0	0
Firmicutes	Clostridia	Clostridiales	Lachnospiraceae	Oribacterium	0.000217604	0	0.000102934	0	0	0
Firmicutes	Clostridia	Clostridiales	Lachnospiraceae	Other	0.129474	0.187375	0.111786	0.177337	0.186202	0.10688
Firmicutes	Clostridia	Clostridiales	Lachnospiraceae	Pseudobutyrivibrio	0.00054401	0	0.000411734	0	0	0.000103767
Firmicutes	Clostridia	Clostridiales	Lachnospiraceae	Robinsoniella	0.000217604	0	0	0	0	0
Firmicutes	Clostridia	Clostridiales	Lachnospiraceae	Roseburia	0.00315526	0.0016488	0.00380854	0.00287331	0.00155039	0.000933901
Firmicutes	Clostridia	Clostridiales	Lachnospiraceae	Shuttleworthia	0.000652813	0.000706631	0.00102934	0.000448954	0.00108527	0.0003113
Firmicutes	Clostridia	Clostridiales	Lachnospiraceae	Sporobacterium	0	0	0	0	0	0.000103767
Firmicutes	Clostridia	Clostridiales	Lachnospiraceae	Syntrophococcus	0.0108802	0.0330939	0.00885229	0.00817096	0.0113178	0.0034243
Firmicutes	Clostridia	Clostridiales	Other	Other	0.227396	0.231657	0.228718	0.211637	0.165736	0.0988897
Firmicutes	Clostridia	Clostridiales	Peptococcaceae	Dehalobacter	0	0	0	0	0.000465116	0
Firmicutes	Clostridia	Clostridiales	Peptococcaceae	Peptococcus	0.000217604	0	0.000308801	0	0.000155039	0
Firmicutes	Clostridia	Clostridiales	Peptostreptococcaceae	Sporacetigenium	0	0	0	0	0.000155039	0
Firmicutes	Clostridia	Clostridiales	Ruminococcaceae	Acetanaerobacterium	0.00054401	0.000235544	0.000308801	8.97908e-05	0	0
Firmicutes	Clostridia	Clostridiales	Ruminococcaceae	Acetivibrio	0.00119682	0	0.000102934	0	0.000155039	0
Firmicutes	Clostridia	Clostridiales	Ruminococcaceae	Anaerotruncus	0.00054401	0.000117772	0.000205867	8.97908e-05	0.000155039	0.000103767
Firmicutes	Clostridia	Clostridiales	Ruminococcaceae	Butyricicoccus	0.019258	0.00188435	0.0137931	0.0029631	0.0151938	0.014216
Firmicutes	Clostridia	Clostridiales	Ruminococcaceae	Ethanoligenens	0	0	0.000205867	0	0	0
Firmicutes	Clostridia	Clostridiales	Ruminococcaceae	Faecalibacterium	0.000761615	0	0	0	0	0
Firmicutes	Clostridia	Clostridiales	Ruminococcaceae	Lactonifactor	0.00130563	0.00141326	0.00360268	8.97908e-05	0.00139535	0.000207533
Firmicutes	Clostridia	Clostridiales	Ruminococcaceae	Oscillibacter	0.00761615	0.00235544	0.0132784	0.00745264	0.0141085	0.0222061
Firmicutes	Clostridia	Clostridiales	Ruminococcaceae	Other	0.181264	0.114239	0.1579	0.126156	0.0925581	0.133236
Firmicutes	Clostridia	Clostridiales	Ruminococcaceae	Ruminococcus	0.00054401	0.000471087	0.00205867	0.000897908	0.000465116	0.0003113
Firmicutes	Clostridia	Clostridiales	Ruminococcaceae	Sporobacter	0.00391688	0.000471087	0.00216161	8.97908e-05	0.000775194	0.000518834
Firmicutes	Clostridia	Clostridiales	Veillonellaceae	Allisonella	0	0	0	0	0	0.000103767
Firmicutes	Clostridia	Clostridiales	Veillonellaceae	Anaerovibrio	0.000108802	0	0	0	0	0
Firmicutes	Clostridia	Clostridiales	Veillonellaceae	Other	0.000326406	0.000235544	0.000205867	0.000269372	0	0
Firmicutes	Clostridia	Clostridiales	Veillonellaceae	Schwartzia	0.000108802	0	0.000823469	0.000718326	0	0.0006226
Firmicutes	Clostridia	Clostridiales	Veillonellaceae	Succiniclasticum	0.000870417	0.000117772	0.000411734	0.000448954	0	0.0006226
Firmicutes	Clostridia	Other	Other	Other	0.00631052	0.00153103	0.00576428	0.00143665	0.000310078	0.00145273
Firmicutes	Erysipelotrichi	Erysipelotrichales	Erysipelotrichaceae	Bulleidia	0	0	0.000514668	0	0	0
Firmicutes	Erysipelotrichi	Erysipelotrichales	Erysipelotrichaceae	Catenibacterium	0.00489609	0.014957	0.0342769	0.023615	0.148992	0.19394
Firmicutes	Erysipelotrichi	Erysipelotrichales	Erysipelotrichaceae	Other	0.00119682	0.00176658	0.000720535	0.000538745	0.0020155	0.0003113
Firmicutes	Erysipelotrichi	Erysipelotrichales	Erysipelotrichaceae	Sharpea	0	0	0	0	0	0.000103767
Firmicutes	Erysipelotrichi	Erysipelotrichales	Erysipelotrichaceae	Solobacterium	0.00652813	0.0194323	0.0180134	0.0160726	0.0122481	0.0395351
Firmicutes	Other	Other	Other	Other	0.0051137	0.00553527	0.0477612	0.0048487	0.00449612	0.0077825
Other	Other	Other	Other	Other	0.0175171	0.00447533	0.0187339	0.0175092	0.0105426	0.0227249
Proteobacteria	Alphaproteobacteria	Other	Other	Other	0.000870417	0	0.000102934	0	0	0
Proteobacteria	Alphaproteobacteria	Rhizobiales	Aurantimonadaceae	Aurantimonas	0	0	0.000205867	0	0	0
Proteobacteria	Alphaproteobacteria	Rhizobiales	Bradyrhizobiaceae	Balneimonas	0	0	0	0.000179582	0	0
Proteobacteria	Alphaproteobacteria	Rhizobiales	Hyphomicrobiaceae	Devosia	0	0	0	8.97908e-05	0	0.000207533
Proteobacteria	Alphaproteobacteria	Rhizobiales	Hyphomicrobiaceae	Zhangella	0.000108802	0	0	0	0	0
Proteobacteria	Alphaproteobacteria	Rhizobiales	Methylobacteriaceae	Methylobacterium	0.000108802	0	0	0	0	0
Proteobacteria	Alphaproteobacteria	Rhizobiales	Other	Other	0.000217604	0	0.000308801	0	0	0.000103767
Proteobacteria	Alphaproteobacteria	Rhizobiales	Rhizobiaceae	Rhizobium	0.000217604	0	0	0	0	0
Proteobacteria	Alphaproteobacteria	Rhodobacterales	Rhodobacteraceae	Rubellimicrobium	0	0	0.000102934	0	0	0
Proteobacteria	Alphaproteobacteria	Sphingomonadales	Erythrobacteraceae	Croceicoccus	0	0	0.000102934	0	0	0
Proteobacteria	Alphaproteobacteria	Sphingomonadales	Other	Other	0	0	0.000102934	0	0	0
Proteobacteria	Alphaproteobacteria	Sphingomonadales	Sphingomonadaceae	Novosphingobium	0	0	0	8.97908e-05	0	0
Proteobacteria	Alphaproteobacteria	Sphingomonadales	Sphingomonadaceae	Other	0	0	0	8.97908e-05	0	0
Proteobacteria	Alphaproteobacteria	Sphingomonadales	Sphingomonadaceae	Sphingomonas	0	0.000117772	0	0	0	0
Proteobacteria	Betaproteobacteria	Burkholderiales	Oxalobacteraceae	Herbaspirillum	0	0	0	8.97908e-05	0	0
Proteobacteria	Betaproteobacteria	Rhodocyclales	Rhodocyclaceae	Shinella	0	0	0	8.97908e-05	0	0.000207533
Proteobacteria	Deltaproteobacteria	Desulfobacterales	Desulfobulbaceae	Desulfobulbus	0	0	0.000205867	0.000179582	0.000155039	0
Proteobacteria	Deltaproteobacteria	Desulfovibrionales	Desulfovibrionaceae	Desulfocurvus	0.000217604	0	0	0	0	0
Proteobacteria	Deltaproteobacteria	Desulfovibrionales	Desulfovibrionaceae	Desulfovibrio	0.000435208	0	0	0	0	0
Proteobacteria	Deltaproteobacteria	Desulfovibrionales	Desulfovibrionaceae	Lawsonia	0	0	0	8.97908e-05	0.000155039	0
Proteobacteria	Deltaproteobacteria	Desulfovibrionales	Desulfovibrionaceae	Other	0.000108802	0	0.000102934	0	0	0
Proteobacteria	Deltaproteobacteria	Myxococcales	Other	Other	0	0	0.000102934	0	0	0
Proteobacteria	Deltaproteobacteria	Myxococcales	Polyangiaceae	Other	0	0	0	0	0.000155039	0
Proteobacteria	Deltaproteobacteria	Other	Other	Other	0.000108802	0	0	0	0	0
Proteobacteria	Gammaproteobacteria	Other	Other	Other	0.000108802	0	0	0	0.000155039	0
Proteobacteria	Gammaproteobacteria	Xanthomonadales	Xanthomonadaceae	Other	0	0	0	0	0	0.000207533
Proteobacteria	Other	Other	Other	Other	0.00174083	0.00247321	0.000102934	0.000628536	0.00139535	0.0504306
SR1	SR1_genera_incertae_sedis	Other	Other	Other	0.000435208	0	0.000102934	0	0	0.000103767
Spirochaetes	Spirochaetes	Spirochaetales	Other	Other	0	0.000235544	0.000205867	0	0	0.000103767
Spirochaetes	Spirochaetes	Spirochaetales	Spirochaetaceae	Treponema	0.000217604	0	0.000617602	0.000179582	0	0
TM7	TM7_genera_incertae_sedis	Other	Other	Other	0.00707214	0.00612413	0.0149254	0.0123911	0.00589147	0.0131784
Tenericutes	Mollicutes	Anaeroplasmatales	Anaeroplasmataceae	Anaeroplasma	0.000435208	0.00223766	0.000205867	8.97908e-05	0.000310078	0.00114143
Tenericutes	Mollicutes	Anaeroplasmatales	Anaeroplasmataceae	Asteroleplasma	0.000108802	0	0	0.000179582	0	0
Verrucomicrobia	Subdivision5	Subdivision5_genera_incertae_sedis	Other	Other	0.000108802	0	0	0	0	0

## Sheet: Supplementary table 3
Consensus Lineage		Non-bloat	bloat	Bonferroni	FDR	P value
Bacteroidetes__Prevotella		0.0011	0	109.48	1.0044	0.074
Bacteroidetes__Prevotella		0.0015	0	34.5765	0.8644	0.023
Firmicutes__Butyrivibrio		0.0001	0	4.18577	0.4186	0.003
Firmicutes__Butyrivibrio		0.0004	0	106.974	1.0188	0.072
Firmicutes__Coriobacteriaceae		0.0003	0	59.9189	0.9986	0.04
Firmicutes__Coriobacteriaceae		0.0003	0	16.5031	0.7175	0.011
Firmicutes__Coriobacteriaceae		0.0007	0	121.904	1.0331	0.082
Firmicutes__Lachnospiraceae		0.0005	0	7.05175	0.5037	0.005
Firmicutes__Ruminococcaceae		0.0002	0	115.582	1.032	0.078
Firmicutes__Ruminococcus		0.0002	0	115.582	1.0413	0.078
Spirochaetes__Treponema		0.0001	0	6.28779	0.524	0.004
Tenericutes__Mollicutes; o__RF39		0.0003	0	124.004	1.0248	0.084
Bacteroidetes__Bacteroidales		0	0.0001	0.02098	0.021	<0.001
Bacteroidetes__Bacteroidales__BS11		0	0.0003	108.337	1.0125	0.073
Bacteroidetes__Paludibacter	0		0.0002	16.5302	0.6888	0.011
Firmicutes__Bulleidia	0		0.0001	0.02098	0.007	<0.001
Firmicutes__Butyrivibrio	0		0.0003	22.8202	0.7131	0.015
Firmicutes__Butyrivibrio	0		0.0004	137.987	1.1039	0.093
Firmicutes__Butyrivibrio	0		0.001	22.7724	0.7853	0.015
Firmicutes__Butyrivibrio	0		0.006	121.22	1.0361	0.082
Firmicutes__Catabacteriaceae	0		0.0001	0.02098	0.0042	<0.001
Firmicutes__Clostridiaceae	0		0.0003	60.8683	0.9817	0.041
Firmicutes__Clostridiaceae	0		0.0009	154.699	1.1292	0.104
Firmicutes__Clostridiales	0		0.0002	96.1843	1.0455	0.065
Firmicutes__Coprococcus	0		0.0001	22.8202	0.7361	0.015
Firmicutes__Coprococcus	0		0.0004	145.604	1.1115	0.098
Firmicutes__Coriobacteriaceae	0		0.0001	22.8202	0.7607	0.015
Firmicutes__Coriobacteriaceae	0		0.0006	69.137	0.9738	0.047
Firmicutes__Coriobacteriales	0		0.0001	14.2881	0.752	0.01
Firmicutes__Coriobacteriales	0		0.0001	22.8202	0.6712	0.015
Firmicutes__Coriobacteriales	0		0.0002	77.3349	0.9915	0.052
Firmicutes__Coriobacteriales	0		0.0002	6.83067	0.5254	0.005
Firmicutes__Coriobacteriales	0		0.0003	53.0608	1.0404	0.036
Firmicutes__Coriobacteriales	0		0.0003	22.8202	0.6915	0.015
Firmicutes__Coriobacteriales	0		0.0004	148.229	1.098	0.1
Firmicutes__Coriobacteriales	0		0.0004	53.5442	1.0103	0.036
Firmicutes__Coriobacteriales	0		0.0008	22.8306	0.6523	0.015
Firmicutes__Coriobacteriales	0		0.0008	57.7211	0.9783	0.039
Firmicutes__Coriobacteriales	0		0.001	108.182	1.0206	0.073
Firmicutes__Erysipelotrichaceae; g__p-75-a5	0		0.0008	68.1365	0.9875	0.046
Firmicutes__Erysipelotrichales	0		0.0001	0.02098	0.0052	<0.001
Firmicutes__Lachnospiraceae	0		0.0004	1.09211	0.182	<0.001
Firmicutes__Mogibacterium	0		0.0003	73.3009	0.9906	0.049
Firmicutes__Mogibacterium	0		0.0006	57.0517	1.0188	0.038
Firmicutes__O.uli	0		0.0001	0.02098	0.0105	<0.001
Firmicutes__Ruminococcaceae	0		0.0002	52.0925	1.0419	0.035
Firmicutes__Ruminococcaceae	0		0.0002	53.5442	1.0297	0.036
Firmicutes__Ruminococcaceae	0		0.0004	119.637	1.0494	0.081
Firmicutes__Ruminococcaceae	0		0.0005	2.02239	0.2528	<0.001
Firmicutes__Ruminococcaceae	0		0.001	62.7347	0.9651	0.042
Firmicutes__Ruminococcus	0		0.0005	143.277	1.1107	0.097
Firmicutes__Ruminococcus	0		0.001	89.4396	1.028	0.06
Tenericutes__Mollicutes	0		0.001	19.8423	0.7937	0.013
TM7__F16	0		0.0004	68.6409	0.9806	0.046

## Sheet: Supplementary table 4
Microbial Domain	Bloat	Nonbloat	adjusted_pvalues
Archaea	2.985	1.954	0
Bacteria	80.869	83.214	0
Eukaryota	0.486	0.392	0
other sequences	0.002	0.003	0.109
unassigned	15.462	14.261	0
unclassified sequences	0.097	0.101	0.21
Viruses	0.098	0.075	0

## Sheet: Supplementary table 5
Bacterial phyla	Nonbloat	Bloat	adjusted_pvalues
Acidobacteria	0.129	0.158	0
Actinobacteria	14.615	12.329	0
Aquificae	0.092	0.096	0.406
Bacteroidetes	10.136	8.775	0
Chlamydiae	0.025	0.038	0
Chlorobi	0.178	0.234	0
Chloroflexi	0.429	0.503	0
Chrysiogenetes	0.011	0.013	0.414
Cyanobacteria	0.486	0.566	0
Deferribacteres	0.056	0.063	0.014
Deinococcus-Thermus	0.166	0.199	0
Dictyoglomi	0.058	0.074	0
Elusimicrobia	0.031	0.038	0.014
Fibrobacteres	0.322	0.36	0
Firmicutes	64.761	66.525	0
Fusobacteria	0.743	0.79	0.002
Gemmatimonadetes	0.012	0.014	0.239
Lentisphaerae	0.039	0.06	0
Nitrospirae	0.029	0.045	0
Planctomycetes	0.135	0.281	0
Poribacteria	0.002	0.003	0.612
Proteobacteria	5.609	6.593	0
Spirochaetes	0.672	0.777	0
Synergistetes	0.413	0.502	0
Tenericutes	0.225	0.183	0
Thermotogae	0.257	0.317	0
Verrucomicrobia	0.143	0.183	0

## Sheet: Supplementary table 6
Bacterial Genera	Bloat	Nonbloat	adjusted_pvalues
Acidobacteria|Acidobacterium	0.019	0.016	0.274
Acidobacteria|Candidatus Chloracidobacterium	0.001	0	0.561
Acidobacteria|Candidatus Koribacter	0.046	0.038	0.006
Acidobacteria|Candidatus Solibacter	0.07	0.056	0.002
Acidobacteria|Granulicella	0.006	0.005	0.686
Acidobacteria|Terriglobus	0.013	0.01	0.044
Actinobacteria|Acidimicrobium	0.007	0.005	0.454
Actinobacteria|Slackia	2.736	3.025	0
Actinobacteria|Atopobium	2.108	2.807	0
Actinobacteria|Eggerthella	1.623	1.944	0
Actinobacteria|Olsenella	1.463	2.045	0
Actinobacteria|Bifidobacterium	0.841	0.889	0.386
Actinobacteria|Collinsella	0.708	0.91	0
Actinobacteria|Gordonibacter	0.531	0.667	0
Actinobacteria|Cryptobacterium	0.418	0.523	0
Actinobacteria|Streptomyces	0.255	0.221	0
Actinobacteria|Mycobacterium	0.156	0.144	0.014
Actinobacteria|Corynebacterium	0.138	0.127	0.071
Actinobacteria|Frankia	0.1	0.083	0
Actinobacteria|Actinomyces	0.079	0.077	0.649
Actinobacteria|Arthrobacter	0.078	0.074	0.137
Actinobacteria|Mobiluncus	0.078	0.074	0.583
Actinobacteria|Propionibacterium	0.073	0.057	0.001
Actinobacteria|Gardnerella	0.071	0.057	0.008
Actinobacteria|Arcanobacterium	0.07	0.049	0
Actinobacteria|Rhodococcus	0.07	0.063	0.034
Actinobacteria|Rubrobacter	0.061	0.057	0.268
Actinobacteria|Parascardovia	0.05	0.057	0.096
Actinobacteria|Saccharopolyspora	0.047	0.041	0.061
Actinobacteria|Kineococcus	0.04	0.039	0.136
Actinobacteria|Scardovia	0.039	0.036	0.15
Actinobacteria|Clavibacter	0.038	0.045	0.025
Actinobacteria|Nocardioides	0.035	0.031	0.056
Actinobacteria|Salinispora	0.034	0.024	0.002
Actinobacteria|Streptosporangium	0.033	0.027	0.054
Actinobacteria|Xylanimonas	0.033	0.026	0.013
Actinobacteria|Nocardia	0.032	0.024	0.005
Actinobacteria|Conexibacter	0.031	0.03	0.492
Actinobacteria|Catenulispora	0.03	0.021	0
Actinobacteria|Thermobifida	0.025	0.021	0.249
Actinobacteria|Rothia	0.024	0.016	0.007
Actinobacteria|Kribbella	0.023	0.021	0.278
Actinobacteria|Acidothermus	0.021	0.018	0.055
Actinobacteria|Actinosynnema	0.021	0.021	0.698
Actinobacteria|Brachybacterium	0.021	0.016	0.078
Actinobacteria|Brevibacterium	0.021	0.017	0.166
Actinobacteria|Nocardiopsis	0.021	0.016	0.057
Actinobacteria|Sanguibacter	0.02	0.02	0.74
Actinobacteria|Jonesia	0.019	0.018	0.926
Actinobacteria|Stackebrandtia	0.019	0.017	0.325
Actinobacteria|Amycolatopsis	0.018	0.016	0.227
Actinobacteria|Nakamurella	0.018	0.018	0.58
Actinobacteria|Thermobispora	0.018	0.016	0.463
Actinobacteria|Thermomonospora	0.018	0.017	0.529
Actinobacteria|Cellulomonas	0.017	0.017	0.709
Actinobacteria|Geodermatophilus	0.017	0.02	0.355
Actinobacteria|Leifsonia	0.017	0.016	0.92
Actinobacteria|Beutenbergia	0.015	0.015	0.97
Actinobacteria|Gordonia	0.015	0.014	0.861
Actinobacteria|Micromonospora	0.015	0.019	0.383
Actinobacteria|Kocuria	0.014	0.013	0.243
Actinobacteria|Janibacter	0.012	0.01	0.394
Actinobacteria|Saccharomonospora	0.012	0.011	0.654
Actinobacteria|Tsukamurella	0.012	0.008	0.129
Actinobacteria|Renibacterium	0.011	0.01	0.379
Actinobacteria|Intrasporangium	0.009	0.007	0.311
Actinobacteria|Kytococcus	0.009	0.007	0.159
Actinobacteria|Micrococcus	0.007	0.006	0.222
Actinobacteria|Segniliparus	0.007	0.004	0.062
Actinobacteria|Trueperella	0.007	0.008	0.867
Actinobacteria|Aeromicrobium	0.006	0.003	0.268
Actinobacteria|Kitasatospora	0.006	0.005	0.169
Actinobacteria|Dietzia	0.004	0.003	0.347
Actinobacteria|Dermacoccus	0.003	0.002	0.565
Actinobacteria|Tropheryma	0.003	0.005	0.481
Aquificae|Aquifex	0.022	0.024	0.579
Aquificae|Hydrogenivirga	0.007	0.006	0.407
Aquificae|Hydrogenobacter	0.006	0.006	0.895
Aquificae|Hydrogenobaculum	0.007	0.008	0.816
Aquificae|Persephonella	0.012	0.011	0.431
Aquificae|Sulfurihydrogenibium	0.021	0.019	0.56
Aquificae|Thermocrinis	0.006	0.005	0.729
Aquificae|Thermovibrio	0.015	0.013	0.771
Bacteroidetes|Algoriphagus	0.023	0.009	0
Bacteroidetes|Alistipes	0.312	0.132	0
Bacteroidetes|Bacteroides	2.557	2.326	0.001
Bacteroidetes|Blattabacterium	0.005	0.002	0.004
Bacteroidetes|Candidatus Amoebophilus	0.01	0.005	0.006
Bacteroidetes|Candidatus Azobacteroides	0.01	0.004	0
Bacteroidetes|Candidatus Sulcia	0.001	0.001	0.699
Bacteroidetes|Capnocytophaga	0.087	0.037	0
Bacteroidetes|Cellulophaga	0.017	0.009	0
Bacteroidetes|Chitinophaga	0.081	0.048	0
Bacteroidetes|Chryseobacterium	0.018	0.011	0.013
Bacteroidetes|Croceibacter	0.029	0.009	0
Bacteroidetes|Cytophaga	0.059	0.031	0
Bacteroidetes|Dokdonia	0.026	0.012	0
Bacteroidetes|Dyadobacter	0.058	0.035	0
Bacteroidetes|Flavobacterium	0.132	0.084	0
Bacteroidetes|Gramella	0.061	0.032	0
Bacteroidetes|Kordia	0.02	0.008	0
Bacteroidetes|Leadbetterella	0.034	0.017	0
Bacteroidetes|Leeuwenhoekiella	0.039	0.022	0
Bacteroidetes|Maribacter	0.036	0.016	0
Bacteroidetes|Marivirga	0.03	0.011	0
Bacteroidetes|Microscilla	0.033	0.014	0
Bacteroidetes|Mucilaginibacter	0.026	0.014	0
Bacteroidetes|Paludibacter	0.106	0.066	0
Bacteroidetes|Parabacteroides	0.6	0.411	0
Bacteroidetes|Pedobacter	0.134	0.056	0
Bacteroidetes|Polaribacter	0.043	0.021	0
Bacteroidetes|Porphyromonas	0.235	0.115	0
Bacteroidetes|Prevotella	3.578	6.321	0
Bacteroidetes|Psychroflexus	0.015	0.007	0
Bacteroidetes|Rhodothermus	0.041	0.028	0
Bacteroidetes|Riemerella	0.02	0.008	0
Bacteroidetes|Robiginitalea	0.039	0.022	0
Bacteroidetes|Salinibacter	0.033	0.021	0
Bacteroidetes|Sphingobacterium	0.042	0.017	0
Bacteroidetes|Spirosoma	0.08	0.05	0
Bacteroidetes|Weeksella	0.01	0.004	0
Bacteroidetes|Zunongwangia	0.034	0.018	0
Chlamydiae|Candidatus Protochlamydia	0.012	0.008	0.082
Chlamydiae|Chlamydia	0.012	0.007	0.014
Chlamydiae|Chlamydophila	0.005	0.003	0.097
Chlamydiae|Parachlamydia	0.004	0.003	0.234
Chlamydiae|Waddlia	0.005	0.004	0.734
Chlorobi|Chlorobaculum	0.037	0.029	0.045
Chlorobi|Chlorobium	0.115	0.087	0
Chlorobi|Chloroherpeton	0.025	0.017	0.012
Chlorobi|Pelodictyon	0.048	0.038	0.01
Chlorobi|Prosthecochloris	0.014	0.012	0.179
Chloroflexi|Anaerolinea	0.065	0.041	0
Chloroflexi|Chloroflexus	0.068	0.049	0
Chloroflexi|Dehalococcoides	0.16	0.155	0.275
Chloroflexi|Dehalogenimonas	0.014	0.011	0.062
Chloroflexi|Herpetosiphon	0.046	0.04	0.005
Chloroflexi|Ktedonobacter	0.033	0.026	0.011
Chloroflexi|Oscillochloris	0.015	0.011	0.039
Chloroflexi|Roseiflexus	0.096	0.085	0.016
Chloroflexi|Sphaerobacter	0.045	0.04	0.13
Chloroflexi|Thermomicrobium	0.026	0.018	0
Chrysiogenetes|Desulfurispirillum	0.013	0.011	0.542
Cyanobacteria|Acaryochloris	0.02	0.015	0.012
Cyanobacteria|Anabaena	0.036	0.033	0.27
Cyanobacteria|Arthrospira	0.018	0.014	0.064
Cyanobacteria|Crocosphaera	0.014	0.012	0.561
Cyanobacteria|Cyanobium	0.002	0.002	0.769
Cyanobacteria|Cyanothece	0.069	0.055	0.002
Cyanobacteria|Cylindrospermopsis	0.003	0.005	0.351
Cyanobacteria|Gloeobacter	0.028	0.024	0.091
Cyanobacteria|Leptolyngbya	0.001	0.001	0.666
Cyanobacteria|Lyngbya	0.01	0.007	0.055
Cyanobacteria|Microcoleus	0.011	0.011	0.548
Cyanobacteria|Microcystis	0.021	0.021	0.74
Cyanobacteria|Nodularia	0.005	0.007	0.551
Cyanobacteria|Nostoc	0.053	0.044	0.015
Cyanobacteria|Oscillatoria	0.012	0.008	0.052
Cyanobacteria|Prochlorococcus	0.035	0.034	0.55
Cyanobacteria|Synechococcus	0.139	0.125	0.022
Cyanobacteria|Synechocystis	0.029	0.023	0.021
Cyanobacteria|Thermosynechococcus	0.02	0.018	0.476
Cyanobacteria|Trichodesmium	0.027	0.023	0.185
Cyanobacteria|Trichormus	0.002	0.003	0.833
Deferribacteres|Calditerrivibrio	0.014	0.013	0.328
Deferribacteres|Deferribacter	0.019	0.016	0.263
Deferribacteres|Denitrovibrio	0.028	0.027	0.443
Deinococcus-Thermus|Deinococcus	0.079	0.066	0.012
Deinococcus-Thermus|Meiothermus	0.035	0.032	0.415
Deinococcus-Thermus|Oceanithermus	0.013	0.008	0.023
Deinococcus-Thermus|Thermus	0.048	0.043	0.056
Deinococcus-Thermus|Truepera	0.019	0.013	0.004
Dictyoglomi|Dictyoglomus	0.072	0.057	0
Elusimicrobia|Elusimicrobium	0.033	0.027	0.041
Fibrobacteres|Fibrobacter	0.35	0.314	0
Firmicutes|Abiotrophia	0.499	0.435	0
Firmicutes|Acetivibrio	0.187	0.172	0.347
Firmicutes|Acetobacterium	0.004	0.006	0.536
Firmicutes|Acetohalobium	0.054	0.039	0
Firmicutes|Acidaminococcus	0.512	0.504	0.214
Firmicutes|Aerococcus	0.022	0.024	0.169
Firmicutes|Alicyclobacillus	0.074	0.07	0.536
Firmicutes|Alkaliphilus	0.822	0.754	0
Firmicutes|Ammonifex	0.04	0.034	0.096
Firmicutes|Anaerococcus	0.195	0.188	0.471
Firmicutes|Anaerofustis	0.126	0.129	0.442
Firmicutes|Anaerostipes	0.292	0.259	0
Firmicutes|Anaerotruncus	0.352	0.322	0.036
Firmicutes|Aneurinibacillus	0.002	0.001	0.454
Firmicutes|Anoxybacillus	0.092	0.102	0.03
Firmicutes|Bacillus	1.448	1.404	0.031
Firmicutes|Blautia	2.912	2.623	0
Firmicutes|Brevibacillus	0.077	0.065	0.018
Firmicutes|Bulleidia	0.214	0.316	0
Firmicutes|Butyrivibrio	4.38	3.731	0
Firmicutes|Caldanaerobacter	0.38	0.354	0.104
Firmicutes|Caldicellulosiruptor	0.433	0.408	0.604
Firmicutes|Candidatus Desulforudis	0.033	0.031	0.817
Firmicutes|Carboxydothermus	0.154	0.139	0.095
Firmicutes|Carnobacterium	0.019	0.017	0.458
Firmicutes|Catenibacterium	0.3	1.078	0
Firmicutes|Catonella	0.022	0.022	0.995
Firmicutes|Cellulosilyticum	0.217	0.168	0
Firmicutes|Clostridium	13.414	12.554	0
Firmicutes|Coprobacillus	0.198	0.462	0
Firmicutes|Coprococcus	1.354	1.271	0
Firmicutes|Coprothermobacter	0.025	0.018	0.014
Firmicutes|Desulfitobacterium	0.789	0.749	0.001
Firmicutes|Desulfotomaculum	0.373	0.353	0.162
Firmicutes|Dethiobacter	0.051	0.031	0
Firmicutes|Dialister	0.077	0.076	0.833
Firmicutes|Dorea	0.829	0.814	0.008
Firmicutes|Enterococcus	0.378	0.373	0.458
Firmicutes|Epulopiscium	0.042	0.034	0.013
Firmicutes|Eremococcus	0.014	0.013	0.914
Firmicutes|Erysipelothrix	0.036	0.038	0.496
Firmicutes|Ethanoligenens	0.478	0.514	0
Firmicutes|Eubacterium	7.678	7.129	0
Firmicutes|Exiguobacterium	0.108	0.115	0.26
Firmicutes|Faecalibacterium	1.436	1.39	0.036
Firmicutes|Filifactor	0.088	0.079	0.052
Firmicutes|Finegoldia	0.154	0.178	0
Firmicutes|Gemella	0.023	0.019	0.202
Firmicutes|Geobacillus	0.339	0.344	0.227
Firmicutes|Granulicatella	0.048	0.041	0.04
Firmicutes|Halanaerobium	0.055	0.048	0.018
Firmicutes|Halothermothrix	0.09	0.083	0.21
Firmicutes|Heliobacillus	0.007	0.005	0.166
Firmicutes|Heliobacterium	0.178	0.173	0.892
Firmicutes|Holdemania	0.865	1.065	0
Firmicutes|Kyrpidia	0.044	0.038	0.207
Firmicutes|Lactobacillus	0.984	1.13	0
Firmicutes|Lactococcus	0.119	0.132	0.068
Firmicutes|Leuconostoc	0.062	0.06	0.97
Firmicutes|Listeria	0.273	0.276	0.87
Firmicutes|Lysinibacillus	0.063	0.054	0.034
Firmicutes|Macrococcus	0.024	0.032	0.004
Firmicutes|Megamonas	0.03	0.03	0.859
Firmicutes|Megasphaera	0.121	0.122	0.926
Firmicutes|Mitsuokella	0.234	0.219	0.055
Firmicutes|Moorella	0.166	0.15	0.031
Firmicutes|Natranaerobius	0.08	0.074	0.193
Firmicutes|Oceanobacillus	0.077	0.077	0.892
Firmicutes|Oenococcus	0.034	0.031	0.547
Firmicutes|Oribacterium	0.795	0.709	0
Firmicutes|Paenibacillus	0.503	0.419	0
Firmicutes|Pediococcus	0.05	0.052	0.82
Firmicutes|Pelotomaculum	0.172	0.168	0.676
Firmicutes|Peptoniphilus	0.134	0.122	0.062
Firmicutes|Peptostreptococcus	0.129	0.12	0.136
Firmicutes|Phascolarctobacterium	0.141	0.138	0.548
Firmicutes|Planococcus	0.012	0.011	0.642
Firmicutes|Pseudoflavonifractor	1.146	1.172	0
Firmicutes|Pseudoramibacter	0.186	0.189	0.877
Firmicutes|Roseburia	1.556	1.39	0
Firmicutes|Ruminococcus	5.803	6.146	0
Firmicutes|Selenomonas	0.358	0.3	0
Firmicutes|Shuttleworthia	0.484	0.467	0.037
Firmicutes|Solobacterium	0.352	0.534	0
Firmicutes|Staphylococcus	0.222	0.246	0.002
Firmicutes|Streptococcus	1.217	1.268	0.179
Firmicutes|Subdoligranulum	0.613	0.55	0
Firmicutes|Symbiobacterium	0.157	0.152	0.862
Firmicutes|Syntrophococcus	0	0	0.892
Firmicutes|Syntrophomonas	0.261	0.235	0.002
Firmicutes|Syntrophothermus	0.045	0.045	0.605
Firmicutes|Thermaerobacter	0.053	0.042	0.006
Firmicutes|Thermincola	0.094	0.085	0.192
Firmicutes|Thermoanaerobacter	0.34	0.295	0.001
Firmicutes|Thermoanaerobacterium	0.175	0.164	0.315
Firmicutes|Thermosediminibacter	0.093	0.087	0.759
Firmicutes|Thermosinus	0.06	0.046	0.001
Firmicutes|Tissierella	0.001	0	0.598
Firmicutes|Turicibacter	0.054	0.062	0.015
Firmicutes|Veillonella	0.204	0.183	0.025
Firmicutes|Weissella	0.009	0.009	0.522
Fusobacteria|Fusobacterium	0.417	0.39	0.052
Fusobacteria|Ilyobacter	0.064	0.056	0.068
Fusobacteria|Leptotrichia	0.14	0.13	0.264
Fusobacteria|Sebaldella	0.124	0.125	0.689
Fusobacteria|Streptobacillus	0.023	0.024	0.557
Gemmatimonadetes|Gemmatimonas	0.014	0.011	0.315
Lentisphaerae|Lentisphaera	0.01	0.007	0.098
Lentisphaerae|Victivallis	0.049	0.033	0
Nitrospirae|Leptospirillum	0.008	0.006	0.311
Nitrospirae|Nitrospira	0.013	0.007	0.001
Nitrospirae|Thermodesulfovibrio	0.022	0.016	0.012
Planctomycetes|Blastopirellula	0.052	0.027	0
Planctomycetes|Candidatus Kuenenia	0.009	0.006	0.105
Planctomycetes|Gemmata	0.017	0.011	0.003
Planctomycetes|Isosphaera	0.016	0.01	0.008
Planctomycetes|Pirellula	0.046	0.015	0
Planctomycetes|Planctomyces	0.062	0.032	0
Planctomycetes|Rhodopirellula	0.07	0.03	0
Proteobacteria|Geobacter	0.284	0.245	0
Proteobacteria|Desulfovibrio	0.27	0.211	0
Proteobacteria|Burkholderia	0.196	0.172	0
Proteobacteria|Pseudomonas	0.192	0.166	0
Proteobacteria|Shewanella	0.17	0.144	0.001
Proteobacteria|Vibrio	0.149	0.131	0.001
Proteobacteria|Pelobacter	0.133	0.119	0.017
Proteobacteria|Campylobacter	0.106	0.098	0.108
Proteobacteria|Actinobacillus	0.091	0.081	0.086
Proteobacteria|Escherichia	0.086	0.076	0.013
Proteobacteria|Anaeromyxobacter	0.085	0.072	0.009
Proteobacteria|Rhizobium	0.078	0.064	0.002
Proteobacteria|Rhodopseudomonas	0.077	0.063	0.001
Proteobacteria|Methylobacterium	0.071	0.06	0.022
Proteobacteria|Desulfuromonas	0.063	0.053	0.016
Proteobacteria|Syntrophobacter	0.063	0.063	0.442
Proteobacteria|Syntrophus	0.063	0.055	0.073
Proteobacteria|Yersinia	0.063	0.053	0.09
Proteobacteria|Bradyrhizobium	0.062	0.057	0.104
Proteobacteria|Haemophilus	0.059	0.046	0.002
Proteobacteria|Magnetospirillum	0.058	0.046	0
Proteobacteria|Helicobacter	0.056	0.049	0.113
Proteobacteria|Neisseria	0.056	0.049	0.112
Proteobacteria|Myxococcus	0.054	0.042	0.005
Proteobacteria|Xanthomonas	0.053	0.049	0.328
Proteobacteria|Photobacterium	0.052	0.044	0.014
Proteobacteria|Acinetobacter	0.05	0.042	0.026
Proteobacteria|Salmonella	0.05	0.043	0.022
Proteobacteria|Pseudoalteromonas	0.049	0.033	0
Proteobacteria|Sinorhizobium	0.048	0.047	0.114
Proteobacteria|Acidovorax	0.047	0.043	0.129
Proteobacteria|Desulfatibacillum	0.047	0.043	0.068
Proteobacteria|Agrobacterium	0.046	0.037	0.016
Proteobacteria|Cupriavidus	0.046	0.044	0.263
Proteobacteria|Sorangium	0.046	0.039	0.015
Proteobacteria|Aeromonas	0.045	0.039	0.005
Proteobacteria|Mesorhizobium	0.045	0.041	0.107
Proteobacteria|Desulfotalea	0.043	0.034	0.007
Proteobacteria|Rhodobacter	0.042	0.041	0.508
Proteobacteria|Caulobacter	0.041	0.029	0.002
Proteobacteria|Oxalobacter	0.04	0.039	0.649
Proteobacteria|Rhodospirillum	0.04	0.03	0.027
Proteobacteria|Bordetella	0.039	0.034	0.112
Proteobacteria|Basfia	0.038	0.034	0.448
Proteobacteria|Enterobacter	0.038	0.031	0.018
Proteobacteria|Desulfococcus	0.037	0.026	0.003
Proteobacteria|Serratia	0.037	0.036	0.829
Proteobacteria|Marinobacter	0.036	0.038	0.926
Proteobacteria|Hahella	0.035	0.028	0.018
Proteobacteria|Klebsiella	0.035	0.034	0.544
Proteobacteria|Legionella	0.035	0.021	0
Proteobacteria|Pectobacterium	0.035	0.029	0.126
Proteobacteria|Ralstonia	0.035	0.031	0.066
Proteobacteria|Magnetococcus	0.033	0.033	0.986
Proteobacteria|Citrobacter	0.031	0.025	0.017
Proteobacteria|Polaromonas	0.031	0.033	0.993
Proteobacteria|Desulfobacterium	0.03	0.031	0.83
Proteobacteria|Desulfomicrobium	0.03	0.022	0.002
Proteobacteria|Dickeya	0.03	0.02	0.001
Proteobacteria|Francisella	0.03	0.027	0.567
Proteobacteria|Haliangium	0.03	0.023	0.076
Proteobacteria|Psychromonas	0.029	0.025	0.071
Proteobacteria|Roseobacter	0.029	0.026	0.383
Proteobacteria|Marinomonas	0.028	0.024	0.222
Proteobacteria|Ruegeria	0.028	0.027	0.566
Proteobacteria|Nitrosomonas	0.027	0.022	0.052
Proteobacteria|Pantoea	0.027	0.026	0.438
Proteobacteria|Psychrobacter	0.027	0.024	0.157
Proteobacteria|Aliivibrio	0.026	0.019	0.026
Proteobacteria|Chelativorans	0.026	0.02	0.022
Proteobacteria|Nitrosococcus	0.026	0.026	0.845
Proteobacteria|Photorhabdus	0.026	0.02	0.067
Proteobacteria|Succinatimonas	0.026	0.019	0.014
Proteobacteria|Cronobacter	0.025	0.023	0.431
Proteobacteria|Aromatoleum	0.024	0.021	0.299
Proteobacteria|Chromobacterium	0.024	0.021	0.178
Proteobacteria|Sphingomonas	0.024	0.024	0.83
Proteobacteria|Azoarcus	0.023	0.02	0.202
Proteobacteria|Dechloromonas	0.023	0.02	0.11
Proteobacteria|Erythrobacter	0.023	0.017	0.018
Proteobacteria|Nitrobacter	0.023	0.018	0.06
Proteobacteria|Stenotrophomonas	0.023	0.017	0.015
Proteobacteria|Alkalilimnicola	0.022	0.019	0.092
Proteobacteria|Methylococcus	0.022	0.027	0.034
Proteobacteria|Stigmatella	0.022	0.014	0.001
Proteobacteria|Sulfurovum	0.022	0.018	0.136
Proteobacteria|Thioalkalivibrio	0.022	0.018	0.169
Proteobacteria|Azotobacter	0.021	0.013	0.001
Proteobacteria|Bdellovibrio	0.021	0.017	0.095
Proteobacteria|Reinekea	0.021	0.018	0.514
Proteobacteria|Shigella	0.021	0.018	0.199
Proteobacteria|Xanthobacter	0.021	0.017	0.087
Proteobacteria|Achromobacter	0.02	0.012	0.007
Proteobacteria|Arcobacter	0.02	0.016	0.14
Proteobacteria|Chromohalobacter	0.02	0.019	0.734
Proteobacteria|Idiomarina	0.02	0.016	0.064
Proteobacteria|Novosphingobium	0.02	0.017	0.273
Proteobacteria|Sulfurimonas	0.02	0.016	0.13
Proteobacteria|Desulfohalobium	0.019	0.013	0.013
Proteobacteria|Hyphomonas	0.019	0.015	0.062
Proteobacteria|Paracoccus	0.019	0.021	0.859
Proteobacteria|Saccharophagus	0.019	0.017	0.566
Proteobacteria|Cellvibrio	0.018	0.014	0.126
Proteobacteria|Ochrobactrum	0.018	0.016	0.454
Proteobacteria|Parvibaculum	0.018	0.016	0.621
Proteobacteria|Plesiocystis	0.018	0.012	0.007
Proteobacteria|Proteus	0.018	0.017	0.785
Proteobacteria|Verminephrobacter	0.018	0.017	0.723
Proteobacteria|Acidiphilium	0.017	0.013	0.081
Proteobacteria|Albidiferax	0.017	0.016	0.514
Proteobacteria|Desulfobulbus	0.017	0.016	0.448
Proteobacteria|Rickettsia	0.017	0.015	0.508
Proteobacteria|Roseovarius	0.017	0.012	0.01
Proteobacteria|Thiobacillus	0.017	0.014	0.061
Proteobacteria|Aggregatibacter	0.016	0.014	0.354
Proteobacteria|Azospirillum	0.016	0.013	0.522
Proteobacteria|Bilophila	0.016	0.014	0.442
Proteobacteria|Coxiella	0.016	0.014	0.514
Proteobacteria|Desulfarculus	0.016	0.014	0.22
Proteobacteria|Desulfurivibrio	0.016	0.012	0.026
Proteobacteria|Halorhodospira	0.016	0.013	0.112
Proteobacteria|Lawsonia	0.016	0.011	0.012
Proteobacteria|Nitratiruptor	0.016	0.012	0.086
Proteobacteria|Pasteurella	0.016	0.013	0.136
Proteobacteria|Tolumonas	0.016	0.014	0.052
Proteobacteria|Variovorax	0.016	0.016	0.734
Proteobacteria|Xylella	0.016	0.013	0.18
Proteobacteria|Bartonella	0.015	0.011	0.448
Proteobacteria|Brucella	0.015	0.017	0.352
Proteobacteria|Erwinia	0.015	0.019	0.325
Proteobacteria|Jannaschia	0.015	0.014	0.51
Proteobacteria|Janthinobacterium	0.015	0.015	0.454
Proteobacteria|Methylibium	0.015	0.015	0.889
Proteobacteria|Oceanicola	0.015	0.013	0.166
Proteobacteria|Acidithiobacillus	0.014	0.012	0.167
Proteobacteria|Alcanivorax	0.014	0.012	0.416
Proteobacteria|Allochromatium	0.014	0.011	0.087
Proteobacteria|Desulfonatronospira	0.014	0.009	0.006
Proteobacteria|Histophilus	0.014	0.016	0.273
Proteobacteria|Nitrosospira	0.014	0.011	0.21
Proteobacteria|Providencia	0.014	0.009	0.013
Proteobacteria|Sphingopyxis	0.014	0.015	0.983
Proteobacteria|Alteromonas	0.013	0.013	0.56
Proteobacteria|Azorhizobium	0.013	0.012	0.26
Proteobacteria|Colwellia	0.013	0.014	0.914
Proteobacteria|Congregibacter	0.013	0.011	0.315
Proteobacteria|Delftia	0.013	0.01	0.495
Proteobacteria|Methylobacillus	0.013	0.015	0.843
Proteobacteria|Thiomicrospira	0.013	0.011	0.148
Proteobacteria|Edwardsiella	0.012	0.012	0.586
Proteobacteria|Gluconacetobacter	0.012	0.01	0.196
Proteobacteria|Herminiimonas	0.012	0.011	0.605
Proteobacteria|Maricaulis	0.012	0.011	0.369
Proteobacteria|Nitrococcus	0.012	0.008	0.013
Proteobacteria|Sutterella	0.012	0.01	0.055
Proteobacteria|Thauera	0.012	0.008	0.068
Proteobacteria|Gluconobacter	0.011	0.012	0.833
Proteobacteria|Granulibacter	0.011	0.01	0.857
Proteobacteria|Labrenzia	0.011	0.009	0.311
Proteobacteria|Leptothrix	0.011	0.009	0.268
Proteobacteria|Sphingobium	0.011	0.01	0.565
Proteobacteria|Wolinella	0.011	0.014	0.258
Proteobacteria|Zymomonas	0.011	0.013	0.895
Proteobacteria|Aurantimonas	0.01	0.011	0.454
Proteobacteria|Bacteriovorax	0.01	0.008	0.23
Proteobacteria|Comamonas	0.01	0.008	0.325
Proteobacteria|Dinoroseobacter	0.01	0.009	0.689
Proteobacteria|Kangiella	0.01	0.009	0.548
Proteobacteria|Mannheimia	0.01	0.008	0.545
Proteobacteria|Teredinibacter	0.01	0.009	0.495
Proteobacteria|Asticcacaulis	0.009	0.005	0.018
Proteobacteria|Beggiatoa	0.009	0.006	0.054
Proteobacteria|Gallionella	0.009	0.007	0.45
Proteobacteria|Halomonas	0.009	0.008	0.196
Proteobacteria|Maritimibacter	0.009	0.008	0.713
Proteobacteria|Methylocella	0.009	0.008	0.932
Proteobacteria|Polynucleobacter	0.009	0.008	0.249
Proteobacteria|Sulfurospirillum	0.009	0.008	0.734
Proteobacteria|Xenorhabdus	0.009	0.008	0.55
Proteobacteria|Alicycliphilus	0.008	0.005	0.025
Proteobacteria|Brevundimonas	0.008	0.005	0.168
Proteobacteria|Ferrimonas	0.008	0.007	0.97
Proteobacteria|Herbaspirillum	0.008	0.008	0.97
Proteobacteria|Laribacter	0.008	0.006	0.159
Proteobacteria|Nautilia	0.008	0.006	0.18
Proteobacteria|Octadecabacter	0.008	0.005	0.039
Proteobacteria|Oligotropha	0.008	0.007	0.83
Proteobacteria|Phenylobacterium	0.008	0.009	0.369
Proteobacteria|Sideroxydans	0.008	0.005	0.06
Proteobacteria|Sodalis	0.008	0.007	0.82
Proteobacteria|Starkeya	0.008	0.007	0.731
Proteobacteria|Loktanella	0.007	0.008	0.82
Proteobacteria|Methylotenera	0.007	0.007	0.988
Proteobacteria|Oceanicaulis	0.007	0.006	0.888
Proteobacteria|Sulfuricurvum	0.007	0.006	0.597
Proteobacteria|Wolbachia	0.007	0.007	0.778
Proteobacteria|Cardiobacterium	0.006	0.004	0.222
Proteobacteria|Dichelobacter	0.006	0.01	0.243
Proteobacteria|Fulvimarina	0.006	0.004	0.151
Proteobacteria|Lutiella	0.006	0.006	0.843
Proteobacteria|Mariprofundus	0.006	0.005	0.474
Proteobacteria|Methylobacter	0.006	0.006	0.905
Proteobacteria|Methylovorus	0.006	0.003	0.016
Proteobacteria|Moritella	0.006	0.003	0.1
Proteobacteria|Nitratifractor	0.006	0.005	0.474
Proteobacteria|Rhodomicrobium	0.006	0.008	0.418
Proteobacteria|Roseomonas	0.006	0.007	0.548
Proteobacteria|Sulfitobacter	0.006	0.006	0.969
Proteobacteria|Acetobacter	0.005	0.006	0.734
Proteobacteria|Caminibacter	0.005	0.002	0.027
Proteobacteria|Candidatus Accumulibacter	0.005	0.005	0.481
Proteobacteria|Halothiobacillus	0.005	0.004	0.267
Proteobacteria|Hirschia	0.005	0.006	0.932
Proteobacteria|Hoeflea	0.005	0.004	0.15
Proteobacteria|Hyphomicrobium	0.005	0.005	0.978
Proteobacteria|Ketogulonicigenium	0.005	0.005	0.909
Proteobacteria|Methylosinus	0.005	0.004	0.626
Proteobacteria|Pseudovibrio	0.005	0.005	0.939
Proteobacteria|Pseudoxanthomonas	0.005	0.005	0.605
Proteobacteria|Thiomonas	0.005	0.006	0.851
Proteobacteria|Candidatus Pelagibacter	0.004	0.007	0.058
Proteobacteria|Candidatus Puniceispirillum	0.004	0.005	0.853
Proteobacteria|Eikenella	0.004	0.003	0.208
Proteobacteria|Moraxella	0.004	0.004	0.931
Proteobacteria|Neptuniibacter	0.004	0.003	0.212
Proteobacteria|Parvularcula	0.004	0.006	0.066
Proteobacteria|Rahnella	0.004	0.004	0.565
Proteobacteria|Sagittula	0.004	0.005	0.535
Proteobacteria|Simonsiella	0.004	0.004	0.561
Proteobacteria|Taylorella	0.004	0.005	0.401
Proteobacteria|Ahrensia	0.003	0.002	0.414
Proteobacteria|Anaplasma	0.003	0.005	0.267
Proteobacteria|Beijerinckia	0.003	0.004	0.482
Proteobacteria|Bermanella	0.003	0.004	0.415
Proteobacteria|Candidatus Liberibacter	0.003	0.001	0.179
Proteobacteria|Citreicella	0.003	0.002	0.466
Proteobacteria|Curvibacter	0.003	0.002	0.278
Proteobacteria|Ehrlichia	0.003	0.003	0.925
Proteobacteria|Enhydrobacter	0.003	0.003	0.655
Proteobacteria|Limnobacter	0.003	0.003	0.867
Proteobacteria|Methylocystis	0.003	0.002	0.699
Proteobacteria|Methylophaga	0.003	0.002	0.273
Proteobacteria|Oceanibulbus	0.003	0.003	0.877
Proteobacteria|Orientia	0.003	0.002	0.433
Proteobacteria|Pelagibaca	0.003	0.004	0.731
Proteobacteria|Buchnera	0.002	0.003	0.45
Proteobacteria|Citromicrobium	0.002	0.003	0.2
Proteobacteria|Kingella	0.002	0.002	0.914
Proteobacteria|Lautropia	0.002	0.002	0.97
Proteobacteria|Neorickettsia	0.002	0.002	0.748
Proteobacteria|Phaeobacter	0.002	0.001	0.386
Proteobacteria|Rickettsiella	0.002	0.001	0.166
Proteobacteria|Arsenophonus	0.001	0.001	0.888
Proteobacteria|Candidatus Blochmannia	0.001	0.003	0.21
Proteobacteria|Candidatus Hamiltonella	0.001	0.001	1
Proteobacteria|Desulfotignum	0.001	0.001	0.824
Proteobacteria|Glaciecola	0.001	0.001	0.914
Spirochaetes|Borrelia	0.022	0.019	0.677
Spirochaetes|Brachyspira	0.156	0.141	0.044
Spirochaetes|Leptospira	0.038	0.034	0.481
Spirochaetes|Spirochaeta	0.179	0.163	0.003
Spirochaetes|Treponema	0.374	0.306	0
Synergistetes|Aminobacterium	0.03	0.025	0.04
Synergistetes|Aminomonas	0.012	0.01	0.095
Synergistetes|Anaerobaculum	0.021	0.015	0.024
Synergistetes|Dethiosulfovibrio	0.064	0.051	0.001
Synergistetes|Jonquetella	0.022	0.021	0.539
Synergistetes|Pyramidobacter	0.223	0.179	0
Synergistetes|Thermanaerovibrio	0.044	0.041	0.534
Tenericutes|Acholeplasma	0.06	0.062	0.165
Tenericutes|Candidatus Phytoplasma	0.013	0.018	0.014
Tenericutes|Mesoplasma	0.01	0.021	0
Tenericutes|Mycoplasma	0.091	0.099	0.062
Tenericutes|Spiroplasma	0.01	0.015	0
Tenericutes|Ureaplasma	0.006	0.01	0.113
Thermotogae|Fervidobacterium	0.041	0.036	0.136
Thermotogae|Kosmotoga	0.026	0.019	0.009
Thermotogae|Marinitoga	0.017	0.008	0
Thermotogae|Petrotoga	0.046	0.034	0
Thermotogae|Thermosipho	0.06	0.048	0.006
Thermotogae|Thermotoga	0.142	0.12	0
unclassified (derived from Bacteria)|Candidatus Cloacamonas	0.012	0.006	0.001
unclassified (derived from Bacteria)|Thermobaculum	0.038	0.031	0.018
Verrucomicrobia|Akkermansia	0.065	0.055	0.011
Verrucomicrobia|Chthoniobacter	0.016	0.011	0.005
Verrucomicrobia|Coraliomargarita	0.011	0.011	0.431
Verrucomicrobia|Diplosphaera	0.013	0.009	0.052
Verrucomicrobia|Methylacidiphilum	0.01	0.006	0.031
Verrucomicrobia|Opitutus	0.046	0.04	0.185
Verrucomicrobia|Pedosphaera	0.014	0.01	0.079
Verrucomicrobia|Verrucomicrobium	0.012	0.008	0.042

## Sheet: Supplementary table 7
Archaeal Genera	Bloat	Nonbloat	adjusted_pvalues
Euryarchaeota|Methanobrevibacter	62.886	52.225	0
Euryarchaeota|Methanosphaera	5.366	7.801	0
Euryarchaeota|Methanosarcina	3.808	5.084	0
Euryarchaeota|Methanocorpusculum	3.117	4.688	0
Euryarchaeota|Methanococcus	2.448	3.17	0
Euryarchaeota|Methanospirillum	0.841	1.149	0.001
Euryarchaeota|Methanococcoides	0.594	0.885	0.001
Crenarchaeota|Sulfolobus	0.335	0.553	0.001
Crenarchaeota|Thermofilum	0.159	0.347	0.001
Euryarchaeota|Pyrococcus	1.209	1.538	0.002
Euryarchaeota|Halorhabdus	0.111	0.245	0.002
Euryarchaeota|Methanohalophilus	0.144	0.29	0.003
Euryarchaeota|Methanoculleus	0.566	0.771	0.015
Thaumarchaeota|Nitrosopumilus	0.084	0.19	0.018
Euryarchaeota|Natronomonas	0.172	0.285	0.02
Euryarchaeota|Methanocella	0.243	0.362	0.038
Euryarchaeota|Halalkalicoccus	0.082	0.174	0.038
Euryarchaeota|Methanoregula	0.435	0.571	0.053
Euryarchaeota|Thermoplasma	0.229	0.328	0.053
Crenarchaeota|Desulfurococcus	0.096	0.157	0.063
Crenarchaeota|Ignicoccus	0.085	0.163	0.063
Euryarchaeota|Haloarcula	0.302	0.416	0.082
Euryarchaeota|Methanopyrus	0.284	0.387	0.082
Euryarchaeota|Methanohalobium	0.177	0.276	0.082
Korarchaeota|Candidatus Korarchaeum	0.109	0.188	0.082
Euryarchaeota|Halogeometricum	0.176	0.279	0.09
Euryarchaeota|Ferroglobus	0.115	0.183	0.102
Euryarchaeota|Thermococcus	1.287	1.436	0.107
Crenarchaeota|Pyrobaculum	0.322	0.408	0.114
Euryarchaeota|Methanoplanus	0.427	0.529	0.148
Euryarchaeota|Halomicrobium	0.184	0.249	0.155
Euryarchaeota|Picrophilus	0.06	0.108	0.156
Euryarchaeota|Methanocaldococcus	1.786	1.993	0.181
Euryarchaeota|Archaeoglobus	0.655	0.758	0.183
Euryarchaeota|Halobacterium	0.117	0.184	0.183
Euryarchaeota|Haloquadratum	0.182	0.244	0.204
Euryarchaeota|Methanothermus	0.325	0.404	0.283
Euryarchaeota|Methanosaeta	0.374	0.426	0.287
Crenarchaeota|Staphylothermus	0.085	0.117	0.321
Crenarchaeota|Ignisphaera	0.08	0.102	0.536
Crenarchaeota|Metallosphaera	0.072	0.096	0.55
Euryarchaeota|Halorubrum	0.087	0.1	0.582
Euryarchaeota|Methanothermobacter	7.08	7.067	0.599
Euryarchaeota|Haloferax	0.129	0.142	0.599
Euryarchaeota|Aciduliprofundum	0.245	0.256	0.608
Thaumarchaeota|Nitrososphaera	0.011	0.02	0.629
Euryarchaeota|Methanobacterium	0.17	0.153	0.631
Thaumarchaeota|Cenarchaeum	0.061	0.069	0.685
Euryarchaeota|Haloterrigena	0.221	0.197	0.694
Euryarchaeota|Ferroplasma	0.155	0.157	0.835
Crenarchaeota|Hyperthermus	0.154	0.129	0.835
Euryarchaeota|Methanothermococcus	0.029	0.036	0.835
Crenarchaeota|Caldivirga	0.102	0.105	0.883
Euryarchaeota|Methanosphaerula	0.573	0.558	0.945
Crenarchaeota|Aeropyrum	0.159	0.152	0.947

## Sheet: Supplementary table 8
Level 1 Functions (SEED)	Bloat	Nonbloat	adjusted_pvalues
Clustering-based subsystems	15.727	16.173	0
Carbohydrates	11.691	11.698	0.898
Protein Metabolism	10.389	10.432	0.422
Miscellaneous	8.146	8.254	0.863
Amino Acids and Derivatives	8.076	8	0.417
Cofactors Vitamins Prosthetic Groups Pigments	5.617	5.513	0.012
DNA Metabolism	5.481	5.505	0.422
RNA Metabolism	5.276	5.166	0.594
Cell Wall and Capsule	4.059	3.86	0.002
Nucleosides and Nucleotides	3.769	3.603	0.004
Membrane Transport	2.933	2.961	0.863
Respiration	2.54	2.535	0.422
Phages Prophages Transposable elements Plasmids	2.335	2.238	0.001
Virulence Disease and Defense	2.262	2.201	0.898
Stress Response	2.03	2.087	0.074
Fatty Acids Lipids and Isoprenoids	1.957	1.929	0.997
Cell Division and Cell Cycle	1.667	1.754	0.014
Regulation and Cell signaling	1.212	1.25	0.617
Nitrogen Metabolism	0.917	0.946	0.502
Sulfur Metabolism	0.889	0.803	0.002
Metabolism of Aromatic Compounds	0.627	0.604	0.898
Iron acquisition and metabolism	0.519	0.547	0.147
Phosphorus Metabolism	0.498	0.557	0.03
Dormancy and Sporulation	0.435	0.485	0.002
Motility and Chemotaxis	0.348	0.313	0.147
Secondary Metabolism	0.304	0.286	0.422
Potassium metabolism	0.253	0.265	0.422
Photosynthesis	0.042	0.033	0.387

## Sheet: Supplementary table 9
Level 3 Functions (SEED)	Bloat	Nonbloat	adjusted_pvalues
Beta-Glucoside Metabolism	0.43	0.526	0
Coenzyme F420 hydrogenase	0.028	0.012	0
Conjugative transposon Bacteroidales	0.007	0.044	0
F0F1-type ATP synthase	0.153	0.226	0
Methanogenesis	0.109	0.078	0
Methanogenesis strays	0.041	0.021	0
Molybdenum cofactor biosynthesis	0.197	0.151	0
Phage capsid proteins	0.09	0.065	0
Phage entry and exit	0.076	0.055	0
r1t-like streptococcal phages	0.519	0.425	0
SecY2-SecA2 Specialized Transport System	0.002	0.017	0
Transport of Molybdenum	0.075	0.048	0
Flagellum	0.164	0.117	0.001
Streptococcal Hyaluronic Acid Capsule	0.119	0.089	0.001
At4g38090	0.049	0.075	0.002
Chitin and N-acetylglucosamine utilization	0.158	0.123	0.002
D-gluconate and ketogluconates metabolism	0.063	0.041	0.002
DNA recombination	archaeal	0.007	0.002
Fructose and Mannose Inducible PTS	0.074	0.113	0.002
fumarate respiration	periplasmic	0.002	0.002
LMPTP YwlE cluster	0.224	0.281	0.002
NiFe hydrogenase maturation	0.124	0.093	0.002
Phage packaging machinery	0.244	0.213	0.002
Teichuronic acid biosynthesis	0.092	0.067	0.002
tRNA aminoacylation	Pyr	0.001	0.002
Archaeal membrane bound hydrogenases	0.079	0.061	0.003
Bacterial Cytoskeleton	0.41	0.459	0.003
Mebrane bound hydrogenases	0.079	0.061	0.003
Sporulation-related Hypotheticals	0.089	0.117	0.003
Sporulation gene orphans	0.1	0.118	0.003
Transcription elongation factors	archaeal	0.005	0.003
Aerotolerance operon in Bacteroides and potentially orthologous operons in other organisms	0.02	0.007	0.005
Glyoxylate bypass	0.083	0.121	0.005
Lysine degradation	0.041	0.021	0.005
Ribosome SSU eukaryotic and archaeal	0.028	0.018	0.005
Inorganic Sulfur Assimilation	0.172	0.141	0.006
Thermosome	archaeal	0.007	0.006
Archaeal lipids	0.109	0.082	0.007
Fructoselysine (Amadori product) utilization pathway	0.016	0.007	0.007
rRNA modification Archaea	0.049	0.031	0.007
Methanopterin biosynthesis2	0.056	0.042	0.009
Staphylococcal phi-Mu50B-like prophages	0.058	0.041	0.009
Glycerol fermenation to 1	3-propanediol	0.005	0.01
Energy conserving hydrogenase	Methanococcales-Methanobacteriales-Methanopyrales	0.029	0.012
RNA polymerase archaeal	0.041	0.029	0.012
Cellulosome	0.058	0.036	0.013
H2:CoM-S-S-HTP oxidoreductase	0.038	0.028	0.013
Lipid A-Ara4N pathway ( Polymyxin resistance )	0.12	0.094	0.013
Trehalose Uptake and Utilization	0.061	0.086	0.013
Alginate metabolism	0.213	0.172	0.014
Histidine Degradation	0.038	0.022	0.015
CRISPRs	0.07	0.05	0.016
Murein Hydrolases	0.097	0.074	0.016
P uptake (cyanobacteria)	0.11	0.132	0.016
Phd-Doc	YdcE-YdcD toxin-antitoxin (programmed cell death) systems	0.014	0.018
DNA-binding regulatory proteins	strays	0.019	0.021
Heme	hemin uptake and utilization systems in GramNegatives	0.026	0.024
Coenzyme B synthesis	0.015	0.011	0.025
Experimental-COG2515	0.012	0.004	0.025
eukaryotic rRNA modification and related functions	0.008	0.002	0.027
NAD regulation	0.168	0.195	0.027
Nucleolar protein complex	0.008	0.002	0.027
Phosphate metabolism	0.324	0.371	0.027
Quinate degradation	0.044	0.059	0.027
Purine conversions	0.652	0.597	0.028
Adenosyl nucleosidases	0.092	0.072	0.029
Housecleaning nucleoside triphosphate pyrophosphatases	0.093	0.073	0.029
tRNA modification Archaea	0.802	0.726	0.029
YrdC-YciO-Sua5 protein family	0.28	0.33	0.029
DNA structural proteins	bacterial	0.029	0.031
Prophage lysogenic conversion modules	0.017	0.008	0.032
D-galactarate D-glucarate and D-glycerate catabolism	0.12	0.092	0.033
KDO2-Lipid A biosynthesis	0.048	0.032	0.033
Proline	4-hydroxyproline uptake and utilization	0.037	0.033
Coenzyme B12 biosynthesis	0.427	0.4	0.035
Glycogen metabolism	0.463	0.509	0.035
Glycolate	glyoxylate interconversions	0.031	0.035
High affinity phosphate transporter and control of PHO regulon	0.114	0.136	0.035
Novel non-oxidative pathway of Uracil catabolism	0.101	0.079	0.036
L-rhamnose utilization	0.216	0.177	0.038
NhaA	NhaD and Sodium-dependent phosphate transporters	0.042	0.039
Beta-lactamase cluster in Streptococcus	0.206	0.177	0.04
Soluble cytochromes and functionally related electron carriers	0.121	0.102	0.043
Fructose utilization	0.084	0.108	0.049
Alkanesulfonate assimilation	0.031	0.019	0.051
DNA repair	bacterial DinG and relatives	0.044	0.051
LSU ribosomal proteins cluster	0.182	0.207	0.051
Translation elongation factor G family	0.252	0.276	0.052
DOE COG2016	0.109	0.088	0.053
CBSS-222523.1.peg.1311	0.166	0.149	0.054
Ribonucleotide reduction	0.272	0.238	0.054
RNA polymerase archaeal initiation factors	0.013	0.006	0.055
CBSS-344610.3.peg.2335	0.031	0.044	0.057
Streptococcus pyogenes virulence regulators	0.003	0.008	0.057
tRNA aminoacylation	Tyr	0.049	0.057
tRNA aminoacylation	His	0.069	0.06
tRNA aminoacylation	Trp	0.049	0.062
V-Type ATP synthase	0.126	0.14	0.064
Glutamate dehydrogenases	0.059	0.08	0.065
Recycling of Peptidoglycan Amino Acids	0.057	0.041	0.065
Heme	hemin uptake and utilization systems in GramPositives	0.067	0.068
tRNA aminoacylation	Pro	0.065	0.068
tRNA aminoacylation	Cys	0.071	0.072
16S rRNA modification within P site of ribosome	0.131	0.151	0.074
CBSS-196620.1.peg.2477	0.273	0.307	0.074
CBSS-235.1.peg.567	0.329	0.366	0.078
tRNA aminoacylation	Ser	0.07	0.079
DNA replication	archaeal	0.111	0.08
Riboflavin	FMN and FAD metabolism	0.077	0.082
CBSS-262719.3.peg.410	0.116	0.139	0.083
RNA processing and degradation	bacterial	0.067	0.083
tRNA aminoacylation	Arg	0.086	0.083
tRNA aminoacylation	Lys	0.075	0.085
USS-DB-7	0.082	0.106	0.086
Erythromycin resistance	0.034	0.023	0.088
A Gammaproteobacteria Cluster Relating to Translation	0.162	0.184	0.089
tRNA aminoacylation	Thr	0.087	0.089
Anaerobic respiratory reductases	0.24	0.304	0.09
At1g26220 At1g32070	0.039	0.026	0.092
Carbon monoxide induced hydrogenase	0.029	0.018	0.092
DNA repair	bacterial RecBCD pathway	0.103	0.092
DNA repair	bacterial UmuCD system	0.09	0.094
PhoR-PhoB two-component regulatory system	0.059	0.073	0.094
Polyamine Metabolism	0.233	0.2	0.094
Proline Synthesis	0.148	0.171	0.094
Type VI secretion systems	0.085	0.107	0.094
Alkaloid biosynthesis from L-lysine	0.005	0.002	0.096
RNA modification and chromosome partitioning cluster	0.281	0.313	0.096
tRNA aminoacylation	Gly	0.087	0.097
Stringent Response	(p)ppGpp metabolism	0.101	0.099
Formate dehydrogenase	0.015	0.01	0.101
GroEL GroES	0.137	0.121	0.101
Hydrogenases	0.316	0.29	0.101
Ketoisovalerate oxidoreductase	0.054	0.042	0.101
ABC transporter oligopeptide (TC 3.A.1.5.1)	0.378	0.333	0.103
COG4319	0.031	0.04	0.103
Resistance to fluoroquinolones	0.353	0.364	0.103
Glycogen metabolism cluster	0.4	0.433	0.107
Ribosome biogenesis archaeal	0.006	0.002	0.107
tRNA aminoacylation	Val	0.134	0.11
tRNA aminoacylation	Leu	0.111	0.112
tRNA aminoacylation	Ala	0.121	0.114
tRNA aminoacylation	Met	0.12	0.114
ATP-dependent Nuclease	0.051	0.063	0.115
CBSS-257314.1.peg.676	0.156	0.186	0.115
CBSS-376686.6.peg.291	0.116	0.097	0.12
Coenzyme F420 synthesis	0.015	0.008	0.125
Plasmid replication	0.135	0.16	0.125
CBSS-49338.1.peg.459	0.086	0.073	0.131
COG2509	0.118	0.141	0.131
Listeria surface proteins: Internalin-like proteins	0.011	0.004	0.131
Nucleoside Catabolism cluster	0.297	0.27	0.131
O-Methyl Phosphoramidate Capsule Modification in Campylobacter	0.063	0.052	0.131
pyrimidine conversions	0.514	0.475	0.132
Capsular heptose biosynthesis	0.052	0.038	0.134
tRNA aminoacylation	Ile	0.141	0.134
Xanthine Metabolism in Bacteria	0.028	0.02	0.136
Cyanobacterial Circadian Clock	0.017	0.01	0.14
Glycine reductase	sarcosine reductase and betaine reductase	0.181	0.14
tRNA aminoacylation	Phe	0.125	0.142
DNA repair	bacterial UvrD and related helicases	0.159	0.144
Transcription initiation	bacterial sigma factors	0.153	0.147
coenzyme M biosynthesis	0.016	0.011	0.148
DNA phosphorothioation	0.01	0.006	0.148
Galactose-inducible PTS	0.028	0.039	0.148
Maltose utilization cluster	0.106	0.123	0.148
Mannose Metabolism	0.15	0.127	0.148
Methionine Degradation	0.535	0.508	0.148
Ribosome LSU bacterial	0.81	0.852	0.149
DNA topoisomerases	Type I	ATP-independent	0.15
Cluster with phosphopentomutase paralog	0.032	0.041	0.16
Dihydroxyacetone kinases	0.017	0.027	0.16
At3g21300	0.101	0.116	0.166
Bacterial signal recognition particle (SRP)	0.14	0.124	0.166
CBSS-269482.1.peg.1294	0.039	0.047	0.166
CBSS-281090.3.peg.464	0.171	0.156	0.166
COG0523	0.377	0.41	0.166
Flagellar motility	0.063	0.048	0.166
Lysine Biosynthesis DAP Pathway	0.398	0.374	0.166
Restriction-Modification System	0.352	0.37	0.166
Sucrose-specific PTS	0.081	0.094	0.166
Tricarboxylate transport system	0.029	0.022	0.166
Common Pathway For Synthesis of Aromatic Compounds (DAHP synthase to chorismate)	0.206	0.226	0.173
Carotenoids	0.04	0.029	0.175
Proteasome subunit alpha archaeal cluster	0.009	0.005	0.175
DNA repair	bacterial MutL-MutS system	0.181	0.179
Nudix proteins (nucleoside triphosphate hydrolases)	0.118	0.104	0.179
Threonine degradation	0.052	0.065	0.179
DedA family of inner membrane proteins	0.004	0.009	0.18
Sporulation draft	0.019	0.012	0.18
Purine Utilization	0.141	0.124	0.182
EC49-61	0.076	0.06	0.185
Mannitol Utilization	0.094	0.11	0.185
Cluster-based Subsystem Grouping Hypotheticals - perhaps Proteosome Related	0.014	0.023	0.186
Iron acquisition in Vibrio	0.259	0.281	0.186
RNA polymerase bacterial	0.431	0.453	0.187
ZZ gjo need homes	0.191	0.224	0.19
5-FCL-like protein	0.448	0.489	0.191
CMP-N-acetylneuraminate Biosynthesis	0.091	0.077	0.194
Uracil-DNA glycosylase	0.049	0.055	0.196
Small acid-soluble spore proteins	0.005	0.009	0.197
UDP-N-acetylmuramate from Fructose-6-phosphate Biosynthesis	0.252	0.278	0.199
Biofilm formation in Staphylococcus	0.006	0.003	0.208
Diphtheria toxin	0.003	0.001	0.208
Quorum-sensing in Vibrio	0.004	0.008	0.208
Ribosome LSU eukaryotic and archaeal	0.035	0.034	0.208
SpoVS protein family	0.004	0.008	0.208
Pyruvate:ferredoxin oxidoreductase	0.295	0.281	0.21
Broadly distributed proteins not in subsystems	0.007	0.011	0.211
CBSS-312309.3.peg.1965	0.153	0.175	0.211
Leucine Degradation and HMG-CoA Metabolism	0.103	0.095	0.211
Protection from Reactive Oxygen Species	0.008	0.004	0.211
tRNA aminoacylation	Glu and Gln	0.213	0.216
Pyruvate Alanine Serine Interconversions	0.173	0.157	0.219
RNA polymerase II initiation factors	0.004	0.001	0.219
Shikimate kinase containing cluster	0.044	0.054	0.221
tRNA aminoacylation	Asp and Asn	0.222	0.227
Listeria surface proteins: LPXTG motif	0.045	0.054	0.23
Transport of Zinc	0.053	0.066	0.23
Unknown carbohydrate utilization ( cluster Ydj )	0.015	0.023	0.23
Cluster co-expressed with butyrate metabolism cluster	0.059	0.07	0.237
Multidrug Resistance Efflux Pumps	0.123	0.104	0.237
NAD and NADP cofactor biosynthesis global	0.222	0.244	0.237
Lysine fermentation	0.256	0.217	0.239
ABC transporter dipeptide (TC 3.A.1.5.2)	0.1	0.092	0.25
Copper homeostasis	0.096	0.113	0.25
ECF class transporters	0.228	0.247	0.25
Glycine cleavage system	0.105	0.092	0.25
Possible Ammonia conversion cluster	0.006	0.012	0.25
Toxin-antitoxin systems (other than RelBE and MazEF)	0.029	0.02	0.25
Translation elongation factors bacterial	0.445	0.453	0.25
Unspecified monosaccharide transport cluster	0.081	0.091	0.25
De Novo Purine Biosynthesis	0.538	0.563	0.253
dTDP-rhamnose synthesis	0.205	0.198	0.256
Perosamine Synthesis Vibrio	0.064	0.056	0.256
Protein chaperones	0.408	0.431	0.256
Serotype determining Capsular polysaccharide biosynthesis in Staphylococcus	0.032	0.026	0.256
DNA repair	bacterial RecFOR pathway	0.28	0.259
Two cell division clusters relating to chromosome partitioning	0.411	0.445	0.262
Biflavanoid biosynthesis	0.006	0.002	0.267
CBSS-292415.3.peg.2341	0.015	0.01	0.267
Tannin biosynthesis	0.006	0.002	0.267
Cyanophycin Metabolism	0.056	0.068	0.272
Universal GTPases	1.033	1.055	0.276
CBSS-138119.3.peg.2719	0.117	0.135	0.278
Streptococcus pyogenes Virulome	0.02	0.015	0.278
Unknown carbohydrate utilization ( cluster Yeg )	0.003	0.007	0.278
Acetone Butanol Ethanol Synthesis	0.274	0.279	0.28
p-Aminobenzoyl-Glutamate Utilization	0.007	0.01	0.28
Polyglycerolphosphate lipoteichoic acid biosynthesis	0.007	0.01	0.28
Pyruvate metabolism II: acetyl-CoA	acetogenesis from pyruvate	0.298	0.3
COG3533	0.476	0.451	0.307
CBSS-56780.10.peg.1536	0.067	0.075	0.309
CBSS-194948.1.peg.143	0.031	0.024	0.317
Peripheral Glucose Catabolism Pathways	0.025	0.032	0.319
Alkylphosphonate utilization	0.005	0.002	0.331
beta-glucuronide utilization	0.008	0.012	0.331
Colanic acid biosynthesis	0.029	0.02	0.331
Fatty acid metabolism cluster	0.185	0.168	0.331
n-Phenylalkanoic acid degradation	0.185	0.168	0.331
Peptidyl-prolyl cis-trans isomerase	0.009	0.007	0.331
GABA and putrescine metabolism from cluters	0.007	0.004	0.334
Heat shock dnaK gene cluster extended	0.569	0.582	0.334
L-Arabinose utilization	0.208	0.193	0.334
Outer membrane	0.008	0.003	0.334
Scaffold proteins for [4Fe-4S] cluster assembly (MRP family)	0.134	0.118	0.334
G3E family of P-loop GTPases (metallocenter biosynthesis)	0.16	0.141	0.337
Twin-arginine translocation system	0.016	0.023	0.337
Serine-glyoxylate cycle	0.904	0.942	0.343
Cobalamin synthesis	0.283	0.272	0.357
DNA topoisomerases	Type II	ATP-dependent	0.359
Streptococcus pyogenes recombinatorial zone	0.085	0.098	0.361
CBSS-316057.3.peg.3521	0.03	0.025	0.365
Histidine Biosynthesis	0.274	0.297	0.365
Predicted secretion system W clustering with cell division proteins	0.059	0.068	0.365
Transcription factors bacterial	0.334	0.313	0.365
YgjD and YeaZ	0.074	0.089	0.365
CBSS-224911.1.peg.435	0.01	0.007	0.372
CBSS-393121.3.peg.1913	0.233	0.214	0.372
Coenzyme A Biosynthesis	0.146	0.163	0.372
Conjugative transfer	0.01	0.006	0.372
Dipicolinate Synthesis	0.003	0.006	0.372
Isobutyryl-CoA to Propionyl-CoA Module	0.03	0.039	0.372
Metallocarboxypeptidases (EC 3.4.17.-)	0.084	0.074	0.372
Nitric oxide synthase	0.005	0.002	0.372
Translation elongation factors eukaryotic and archaeal	0.053	0.044	0.372
tRNA modification yeast mitochondrial	0.381	0.404	0.372
Cobalt-zinc-cadmium resistance	0.145	0.127	0.383
Steroid sulfates	0.005	0.002	0.383
CO2 uptake carboxysome	0.003	0.001	0.384
Glutathione: Non-redox reactions	0.021	0.015	0.384
Choline and Betaine Uptake and Betaine Biosynthesis	0.082	0.08	0.386
HtrA and Sec secretion	0.3	0.321	0.386
tRNAmodification position 34	0.37	0.381	0.386
2-phosphoglycolate salvage	0.028	0.033	0.392
Ammonia assimilation	0.424	0.451	0.392
Aromatic amino acid degradation	0.018	0.012	0.392
Arsenic resistance	0.009	0.013	0.392
Biotin biosynthesis	0.208	0.189	0.392
CBSS-316057.3.peg.659	0.033	0.027	0.392
CBSS-323850.3.peg.3269	0.101	0.088	0.392
CBSS-326442.4.peg.1852	0.149	0.16	0.392
Chorismate Synthesis	0.252	0.266	0.392
CytR regulation	0.005	0.003	0.392
Glycine and Serine Utilization	0.472	0.444	0.392
Proton-dependent Peptide Transporters	0.007	0.004	0.392
Quinone oxidoreductase family	0.003	0.006	0.392
Rhamnose containing glycans	0.376	0.37	0.392
RNA modification cluster	0.095	0.084	0.392
Transport of Iron	0.231	0.249	0.392
SigmaB stress responce regulation	0.087	0.101	0.393
Acid resistance mechanisms	0.021	0.018	0.394
Phenylacetyl-CoA catabolic pathway (core)	0.005	0.003	0.394
Beta-lactamase	0.045	0.036	0.398
Cardiolipin synthesis	0.019	0.025	0.398
HPr kinase and hprK operon in Gram-positive organisms	0.047	0.056	0.398
Vibrio Core Oligosaccharide Biosynthesis	0.048	0.041	0.398
Carbon monoxide dehydrogenase maturation factors	0.004	0.002	0.4
CBSS-280355.3.peg.2835	0.12	0.141	0.4
DNA repair	UvrABC system	0.403	0.402
Methicillin resistance in Staphylococci	0.137	0.118	0.402
Two-component regulatory systems in Campylobacter	0.035	0.026	0.402
Glutathione: Biosynthesis and gamma-glutamyl cycle	0.017	0.012	0.404
Allophanate hydrolase 2 and Biotin carboxylase cluster	0.022	0.028	0.412
Aminopeptidases (EC 3.4.11.-)	0.044	0.052	0.412
polyprenyl synthesis	0.154	0.168	0.414
COG1399	0.415	0.424	0.415
HMG CoA Synthesis	0.013	0.009	0.415
Peptidoglycan Biosynthesis	0.843	0.875	0.419
Spore Coat	0.016	0.017	0.419
Dipeptidases (EC 3.4.13.-)	0.021	0.017	0.435
Butanol Biosynthesis	0.281	0.286	0.443
CBSS-176279.3.peg.1262	0.003	0.005	0.443
Indole-pyruvate oxidoreductase complex	0.117	0.109	0.443
Lipopolysaccharide-related cluster in Alphaproteobacteria	0.026	0.021	0.443
Methionine Salvage	0.057	0.052	0.443
Pyruvate metabolism I: anaplerotic reactions	PEP	0.408	0.443
COG1836	0.11	0.1	0.445
Periplasmic Stress Response	0.044	0.037	0.445
Gram-Positive Extracellular Nucleases	0.008	0.005	0.452
CBSS-83331.1.peg.3039	0.202	0.212	0.465
Melibiose Utilization	0.134	0.123	0.465
Proteasome archaeal	0.008	0.005	0.465
Type I Restriction-Modification	0.309	0.314	0.465
Proteolysis in bacteria	ATP-dependent	0.444	0.473
Cold shock CspA family of proteins	0.008	0.014	0.476
Ribosome biogenesis bacterial	0.264	0.245	0.477
Phage introns	0.009	0.013	0.484
Glycerolipid and Glycerophospholipid Metabolism in Bacteria	0.44	0.455	0.489
Aromatic amino acid interconversions with aryl acids	0.209	0.201	0.49
CBSS-323850.3.peg.3142	0.018	0.014	0.49
Streptococcus agalactiae virulome	0.104	0.092	0.49
At1g01770	0.003	0.002	0.492
CBSS-176299.4.peg.1996B	0.143	0.155	0.492
CBSS-354.1.peg.2917	0.069	0.059	0.492
CBSS-630.2.peg.3360	0.058	0.049	0.492
Glutamate and Aspartate uptake in Bacteria	0.064	0.072	0.492
Phage Dual Exonuclease Exclusion	0.004	0.008	0.492
CBSS-83333.1.peg.946	0.049	0.055	0.493
D-Alanyl Lipoteichoic Acid Biosynthesis	0.007	0.009	0.493
Proteorhodopsin	0.029	0.024	0.493
trimethylamine N-oxide (TMAO) reductase	0.036	0.043	0.493
Maltose and Maltodextrin Utilization	0.568	0.594	0.494
Cannabinoid biosynthesis	0.042	0.038	0.497
Adhesion of Campylobacter	0.028	0.024	0.5
Alpha-acetolactate operon	0.007	0.005	0.5
Legionaminic Acid Biosynthesis	0.121	0.113	0.5
DNA repair	bacterial	0.492	0.501
Group II intron-associated genes	0.141	0.131	0.506
Oxidative stress	0.094	0.096	0.506
Ton and Tol transport systems	0.065	0.052	0.506
tRNA splicing	0.015	0.012	0.506
Vibrio Polysaccharide (VPS) Biosynthesis	0.125	0.111	0.506
BlaR1 Family Regulatory Sensor-transducer Disambiguation	0.107	0.115	0.512
Tolerance to colicin E2	0.004	0.002	0.512
rRNA modification Bacteria	0.393	0.364	0.514
Sulfatases and sulfatase modifying factor 1	0.011	0.009	0.514
Divergent RNA modification related clusters	0.01	0.011	0.516
Bacterial RNA-metabolizing Zn-dependent hydrolases	0.427	0.441	0.517
CBSS-393121.3.peg.2760	0.295	0.312	0.517
Listeria phi-A118-like prophages	0.021	0.027	0.517
Omega-amidase	0.061	0.057	0.517
Putative sulfate assimilation cluster	0.002	0.001	0.517
CBSS-269801.1.peg.2186	0.003	0.005	0.519
Iron(III) dicitrate transport system Fec	0.002	0.005	0.519
Programmed frameshift	0.045	0.04	0.525
Arginine Deiminase Pathway	0.152	0.147	0.53
Galactosylceramide and Sulfatide metabolism	0.308	0.295	0.532
Glutamate transporter involved in acid tolerance in Streptococcus	0.009	0.007	0.539
CBSS-196164.1.peg.461	0.038	0.034	0.541
CBSS-323097.3.peg.2594	0.068	0.06	0.541
Glycolysis and Gluconeogenesis	0.811	0.835	0.541
Spore Core Dehydration	0.007	0.01	0.541
COG2078	0.05	0.046	0.542
Nitrosative stress	0.068	0.062	0.544
Propanediol utilization	0.059	0.065	0.544
Conserved gene cluster associated with Met-tRNA formyltransferase	0.661	0.682	0.546
Phage tail proteins 2	0.057	0.057	0.546
Sialic Acid Metabolism	0.376	0.356	0.546
Campylobacter Iron Metabolism	0.216	0.23	0.549
Bacterial Cell Division	0.633	0.643	0.551
Isoleucine degradation	0.166	0.176	0.551
Macromolecular synthesis operon	0.44	0.458	0.551
RNA 3'-terminal phosphate cyclase	0.024	0.017	0.551
YjeE	0.071	0.062	0.551
Control of cell elongation - division cycle in Bacilli	0.046	0.039	0.554
Putative TldE-TldD proteolytic complex	0.033	0.028	0.554
At5g48545 and At3g56490 At1g31160	0.006	0.008	0.555
Cadmium resistance	0.028	0.033	0.555
ClpAS cluster	0.017	0.02	0.555
Iojap	0.519	0.532	0.555
Anaerobic Oxidative Degradation of L-Ornithine	0.033	0.036	0.562
Calvin-Benson cycle	0.519	0.496	0.562
Phage shock protein (psp) operon	0.003	0.005	0.562
Thioredoxin-disulfide reductase	0.1	0.094	0.562
Bacterial hemoglobins	0.039	0.034	0.564
Biotin biosynthesis Experimental	0.028	0.022	0.564
CBSS-262316.1.peg.2929	0.004	0.003	0.564
Glycine Biosynthesis	0.115	0.127	0.564
Hfl operon	0.042	0.048	0.564
Protocatechuate branch of beta-ketoadipate pathway	0.052	0.05	0.564
Pterin carbinolamine dehydratase	0.005	0.003	0.568
CBSS-316057.3.peg.1308	0.039	0.033	0.571
Fatty acid degradation regulons	0.271	0.262	0.571
Late competence	0.024	0.031	0.571
Potassium homeostasis	0.182	0.191	0.572
Translation initiation factors bacterial	0.174	0.181	0.572
Unknown oligosaccharide utilization Sde 1396	0.002	0.003	0.572
Urea decomposition	0.005	0.003	0.572
COG0277	0.092	0.089	0.573
Lipopolysaccharide assembly cluster	0.051	0.057	0.573
At2g23840	0.206	0.217	0.575
Branched chain amino acid degradation regulons	0.123	0.11	0.575
Lipoprotein sorting system	0.008	0.005	0.578
Peptide methionine sulfoxide reductase	0.017	0.022	0.579
Entner-Doudoroff Pathway	0.433	0.408	0.584
Streptococcal Mga Regulon	0.021	0.015	0.584
CBSS-370552.3.peg.1240	0.003	0.005	0.585
Polyadenylation specificity factor	0.003	0.003	0.586
CBSS-257314.1.peg.488	0.146	0.143	0.588
DNA gyrase subunits	0.307	0.306	0.588
Threonine anaerobic catabolism gene cluster	0.113	0.122	0.59
EC699-706	0.01	0.015	0.592
tRNA modification yeast cytoplasmic	0.367	0.389	0.594
C jejuni colonization of chick caeca	0.131	0.141	0.596
Cell division-ribosomal stress proteins cluster	0.44	0.422	0.596
Transport of Manganese	0.003	0.006	0.596
At3g50560	0.014	0.01	0.597
Trans-translation by stalled ribosomes	0.027	0.03	0.603
Aminoglycoside adenylyltransferases	0.003	0.002	0.618
Fap amyloid fiber secretion system	0.004	0.002	0.618
CBSS-188.1.peg.9880	0.031	0.037	0.623
ATP-dependent efflux pump transporter Ybh	0.003	0.002	0.626
CBSS-288681.3.peg.1039	0.053	0.052	0.63
CBSS-316273.3.peg.2709	0.053	0.052	0.63
DNA Repair Base Excision	0.266	0.248	0.63
The mdtABCD multidrug resistance cluster	0.003	0.004	0.63
Carbon Starvation	0.031	0.033	0.631
Glycerate metabolism	0.167	0.152	0.631
Na+ translocating decarboxylases and related biotin-dependent enzymes	0.099	0.086	0.631
YcfH	0.026	0.031	0.631
YgfZ-Iron	0.085	0.084	0.631
CBSS-203122.12.peg.188	0.077	0.066	0.635
CBSS-216592.1.peg.3534	0.02	0.024	0.635
CBSS-342610.3.peg.283	0.022	0.027	0.635
Dissimilatory nitrite reductase	0.016	0.015	0.635
DNA replication cluster 1	0.267	0.273	0.635
Menaquinone and Phylloquinone Biosynthesis	0.012	0.016	0.635
PROSC	0.74	0.781	0.635
Putative hemin transporter	0.003	0.002	0.635
Quorum Sensing: Autoinducer-2 Synthesis	0.083	0.094	0.635
USS-DB-1	0.003	0.002	0.635
Experimental-PTPS	0.053	0.048	0.639
Fermentations: Lactate	0.238	0.245	0.639
Adhesins in Staphylococcus	0.014	0.013	0.651
COG0398	0.003	0.005	0.655
D-tyrosyl-tRNA(Tyr) deacylase	0.02	0.025	0.655
Fructooligosaccharides(FOS) and Raffinose Utilization	0.52	0.509	0.655
Phage tail fiber proteins	0.008	0.007	0.655
Bacterial Chemotaxis	0.067	0.064	0.657
CBSS-160492.1.peg.550	0.026	0.027	0.657
Gram Positive Competence	0.021	0.026	0.657
Nucleoside triphosphate pyrophosphohydrolase MazG	0.022	0.026	0.657
Siderophore Pyoverdine	0.006	0.009	0.657
Uncharacterized sugar kinase cluster (ygc)	0.005	0.003	0.657
Xylose utilization	0.278	0.257	0.657
Glycolysis and Gluconeogenesis	including Archaeal enzymes	0.645	0.66
CBSS-176299.4.peg.1996A	0.056	0.052	0.661
Multidrug efflux pump in Campylobacter jejuni (CmeABC operon)	0.002	0.001	0.661
Widespread colonization island	0.014	0.018	0.666
D-Sorbitol(D-Glucitol) and L-Sorbose Utilization	0.043	0.053	0.669
Cysteine Biosynthesis	0.169	0.181	0.67
Respiratory dehydrogenases 1	0.043	0.045	0.673
Butyrate metabolism cluster	0.048	0.049	0.688
methanopterin biosynthesis	0.005	0.008	0.688
Protein Acetylation and Deacetylation in Bacteria	0.088	0.085	0.688
Trehalose Biosynthesis	0.186	0.181	0.695
Uptake of selenate and selenite	0.014	0.016	0.696
O-antigen capsule important for environmental persistence	0.003	0.002	0.697
Oxygen and light sensor PpaA-PpsR	0.003	0.003	0.697
Serine endopeptidase (EC 3.4.21.-)	0.003	0.003	0.697
Exopolysaccharide Biosynthesis	0.073	0.071	0.699
YgfZ	1.3	1.288	0.708
TCA Cycle	0.255	0.274	0.71
Adaptation to d-cysteine	0.01	0.009	0.713
A Hypothetical Protein Related to Proline Metabolism	0.052	0.046	0.715
Tryptophan catabolism	0.06	0.062	0.718
Glutathione analogs: mycothiol	0.002	0.001	0.722
Inteins	0.022	0.026	0.722
Menaquinone Biosynthesis via Futalosine -- gjo	0.014	0.012	0.722
Putative sugar ABC transporter (ytf cluster)	0.022	0.026	0.722
Autoinducer 2 (AI-2) transport and processing (lsrACDBFGE operon) bacterial	0.008	0.009	0.724
Flavodoxin	0.082	0.076	0.724
Formate hydrogenase	0.101	0.1	0.724
Hemin transport system	0.006	0.006	0.724
rRNAs	0.108	0.101	0.724
CBSS-290633.1.peg.1906	0.067	0.06	0.725
CBSS-269801.1.peg.1715	0.046	0.051	0.728
At1g54520	0.014	0.012	0.734
At5g11840 At5g67370	0.013	0.011	0.734
CBSS-193567.1.peg.90	0.026	0.022	0.734
CBSS-316057.3.peg.563	0.026	0.022	0.734
CBSS-316279.3.peg.746	0.013	0.011	0.734
Central meta-cleavage pathway of aromatic compound degradation	0.017	0.018	0.734
Cytolysin and Lipase operon in Vibrio	0.004	0.002	0.734
ESAT-6 proteins secretion system in Firmicutes	0.014	0.012	0.734
Ethanolamine utilization	0.144	0.15	0.734
Glutathione: Redox cycle	0.023	0.021	0.734
N-linked Glycosylation in Bacteria	0.164	0.155	0.734
NAD consumption	0.146	0.137	0.734
Propionate-CoA to Succinate Module	0.043	0.05	0.734
Pyridoxin (Vitamin B6) Biosynthesis	0.315	0.31	0.734
Regulation of Oxidative Stress Response	0.102	0.089	0.734
Ribonuclease H	0.063	0.063	0.734
RNA methylation	0.389	0.396	0.734
Siderophore Yersiniabactin Biosynthesis	0.005	0.003	0.734
Staphylococcal accessory gene regulator system	0.005	0.004	0.734
Synthesis of osmoregulated periplasmic glucans	0.017	0.02	0.734
Urea carboxylase and Allophanate hydrolase cluster	0.006	0.008	0.734
Valine degradation	0.15	0.157	0.734
LMPTP YfkJ cluster	0.006	0.007	0.741
Siderophore assembly kit	0.005	0.006	0.741
4-Hydroxyphenylacetic acid catabolic pathway	0.004	0.005	0.745
Formaldehyde assimilation: Ribulose monophosphate pathway	0.007	0.006	0.745
Hypothetical Coupled to RecF	0.046	0.043	0.745
Isoprenoid Biosynthesis	0.372	0.381	0.745
mcm5s2U biosynthesis in tRNA	0.161	0.157	0.745
Phage regulation of gene expression	0.123	0.122	0.746
Polyprenyl Diphosphate Biosynthesis	0.078	0.073	0.746
Pterin metabolism	0.014	0.016	0.746
tRNA nucleotidyltransferase	0.033	0.031	0.749
Glutamine	Glutamate	Aspartate and Asparagine Biosynthesis	0.752
Acetyl-CoA fermentation to Butyrate	0.215	0.207	0.755
At1g14345	0.067	0.065	0.755
CBSS-228410.1.peg.134	0.041	0.034	0.755
CBSS-342610.3.peg.1536	0.041	0.034	0.755
Multi-subunit cation antiporter	0.014	0.011	0.755
Rcs phosphorelay signal transduction pathway	0.003	0.002	0.755
Urease subunits	0.002	0.001	0.755
YggW	0.167	0.16	0.755
Conjugative transfer related cluster	0.043	0.039	0.756
Molybdopterin cytosine dinucleotide	0.005	0.003	0.756
Denitrification	0.001	0.002	0.757
Phage DNA synthesis	0.018	0.016	0.757
CBSS-176299.4.peg.1292	0.204	0.218	0.759
RuvABC plus a hypothetical	0.132	0.133	0.759
YidC containing cluster in LSU rRNA proximity	0.004	0.003	0.759
DNA processing cluster	0.131	0.142	0.761
Gentisare degradation	0.004	0.003	0.761
Experimental-yggC	0.005	0.008	0.762
Succinate dehydrogenase	0.08	0.082	0.762
A Gram-positive cluster that relates ribosomal protein L28P to a set of uncharacterized proteins	0.205	0.197	0.767
Periplasmic disulfide interchange	0.011	0.01	0.767
Salicylate and gentisate catabolism	0.004	0.003	0.767
tRNA processing	0.251	0.241	0.767
Archease	0.002	0.002	0.768
Cinnamic Acid Degradation	0.059	0.06	0.771
COG2363	0.272	0.261	0.772
COG3146 experimental	0.027	0.025	0.772
Competence or DNA damage-inducible protein CinA and related protein families	0.176	0.188	0.772
Alkanesulfonates Utilization	0.007	0.005	0.777
Pterin metabolism 3	0.041	0.035	0.777
carbazol degradation cluster	0.005	0.004	0.789
CBSS-261594.1.peg.788	0.024	0.022	0.789
CBSS-84588.1.peg.1247	0.25	0.244	0.789
Lipoic acid metabolism	0.016	0.015	0.789
Predicted carbohydrate hydrolases	0.033	0.03	0.789
Threonine and Homoserine Biosynthesis	0.443	0.471	0.789
CBSS-288000.5.peg.1793	0.086	0.076	0.79
Phosphoenolpyruvate phosphomutase	0.029	0.028	0.79
Aspartate aminotransferase	0.154	0.172	0.792
Bile hydrolysis	0.03	0.03	0.792
Bile hydrolysis related cluster	0.03	0.03	0.792
Carnitine Metabolism in Microorganisms	0.004	0.004	0.792
CBSS-196164.1.peg.1690	0.091	0.1	0.792
CBSS-296591.1.peg.2330	0.258	0.254	0.792
D-allose utilization	0.017	0.018	0.792
D-ribose utilization	0.148	0.16	0.792
Deoxyribose and Deoxynucleoside Catabolism	0.193	0.187	0.792
Fatty Acid Biosynthesis FASII	0.21	0.204	0.792
Methylglyoxal Metabolism	0.052	0.053	0.792
Phosphonate metabolism	0.004	0.005	0.792
Putrescine utilization pathways	0.004	0.006	0.792
Pyrrolysine	0.003	0.005	0.792
YaaA	0.011	0.013	0.792
Ribosomal protein S12p Asp methylthiotransferase	0.171	0.167	0.795
Siderophore Anthrachelin	0.001	0.002	0.795
KH domain RNA binding protein YlqC	0.048	0.051	0.801
Resistance to Vancomycin	0.022	0.023	0.801
Iron-sulfur cluster assembly	0.273	0.273	0.803
Xanthosine utilization (xap region)	0.002	0.002	0.803
Signal peptidase	0.05	0.049	0.806
Pyrimidine utilization	0.068	0.067	0.809
ABC transporter tungstate (TC 3.A.1.6.2)	0.013	0.014	0.81
CBSS-176280.1.peg.1561	0.082	0.083	0.81
CBSS-342610.3.peg.1794	0.051	0.051	0.81
COG1565	0.056	0.062	0.81
Triacylglycerol metabolism	0.047	0.047	0.81
YbbK	0.055	0.049	0.81
Pseudouridine catabolism	0.032	0.032	0.815
CBSS-176279.3.peg.868	0.1	0.105	0.817
CBSS-246196.1.peg.364	0.092	0.085	0.817
Sulfate reduction-associated complexes	0.002	0.001	0.817
Alpha-Amylase locus in Streptocococcus	0.028	0.026	0.822
Choline Transport	0.003	0.003	0.822
Ectoine biosynthesis and regulation	0.003	0.002	0.822
Heme biosynthesis orphans	0.009	0.008	0.822
One-carbon metabolism by tetrahydropterines	0.137	0.136	0.822
Polyhydroxybutyrate metabolism	0.093	0.08	0.822
Propionyl-CoA to Succinyl-CoA Module	0.06	0.052	0.822
Putative diaminopropionate ammonia-lyase cluster	0.073	0.07	0.822
riboflavin to FAD	0.048	0.044	0.822
Ribosome SSU bacterial	0.618	0.618	0.822
Synechocystis experimental	0.008	0.009	0.822
Xyloglucan Utilization	0.02	0.021	0.822
Alanine biosynthesis	0.281	0.282	0.823
CBSS-258594.1.peg.3339	0.223	0.225	0.823
Copper homeostasis: copper tolerance	0.016	0.015	0.823
Methionine Biosynthesis	0.736	0.75	0.823
Nitrate and nitrite ammonification	0.064	0.068	0.823
Phenazine biosynthesis	0.004	0.004	0.823
Redox-dependent regulation of nucleus processes	0.189	0.193	0.823
Transcription factors cyanobacterial RpoD-like sigma factors	0.082	0.073	0.83
Cluster Ytf and putative sugar transporter	0.023	0.026	0.831
CBSS-316273.3.peg.2378	0.03	0.032	0.832
BarA-UvrY(SirA) two-component regulatory system	0.207	0.212	0.833
CBSS-257314.1.peg.752	0.076	0.078	0.833
CBSS-393131.3.peg.612	0.061	0.064	0.833
D-Tagatose and Galactitol Utilization	0.087	0.09	0.833
LOS core oligosaccharide biosynthesis	0.065	0.07	0.833
mycolic acid synthesis	0.13	0.121	0.833
Selenocysteine metabolism	0.151	0.175	0.833
Translation initiation factors eukaryotic and archaeal	0.101	0.099	0.833
Utilization of glutathione as a sulphur source	0.015	0.013	0.833
At5g04520 AT1G06240	0.123	0.133	0.836
Hydantoin metabolism	0.021	0.019	0.844
L-Cystine Uptake and Metabolism	0.014	0.013	0.846
CBSS-314269.3.peg.1840	0.004	0.003	0.847
Chloroaromatic degradation pathway	0.012	0.015	0.847
CO Dehydrogenase	0.004	0.003	0.847
Glutaredoxin 3 containing cluster	0.047	0.049	0.847
Na(+)-translocating NADH-quinone oxidoreductase and rnf-like group of electron transport complexes	0.137	0.136	0.847
Quinolinic acid and its derivatives	0.006	0.006	0.847
Recycling of Peptidoglycan Amino Sugars	0.011	0.01	0.847
Staphylococcus aureus hypothetical repetitive gene loci	0.08	0.08	0.847
Tryptophan synthesis	0.155	0.157	0.849
Spore germination	0.009	0.011	0.855
Biphenyl Degradation	0.06	0.06	0.858
CBSS-243265.1.peg.198	0.061	0.064	0.865
CBSS-350688.3.peg.1509	0.57	0.573	0.866
Translation termination factors bacterial	0.307	0.313	0.866
Anaerobic benzoate metabolism	0.083	0.078	0.868
CBSS-306254.1.peg.1508	0.039	0.038	0.868
Experimental-Ubiquinone BiosynthesisVDC	0.044	0.047	0.868
Ubiquinone Biosynthesis	0.044	0.047	0.868
(GlcNAc)2 Catabolic Operon	0.054	0.059	0.869
Bacterial Caspases	0.003	0.004	0.869
SpeB-SpeF extended regulon	0.002	0.003	0.869
Sporulation Cluster III A	0.003	0.004	0.869
Sugar utilization in Thermotogales	1.858	1.857	0.869
At5g63420	0.389	0.387	0.87
CBSS-251221.1.peg.1863	0.044	0.041	0.87
Osmotic stress cluster	0.004	0.005	0.87
Sucrose utilization	0.116	0.117	0.87
Teichoic and lipoteichoic acids biosynthesis	0.161	0.164	0.87
Wyeosine-MimG Biosynthesis	0.14	0.143	0.87
CoA disulfide thiol-disulfide redox system	0.006	0.005	0.883
Universal stress protein family	0.006	0.005	0.883
Two-component Response Regulator of Virulence ResDE	0.004	0.003	0.884
Phosphorylcholine incorporation in LPS	0.057	0.06	0.885
Transport of Nickel and Cobalt	0.045	0.042	0.885
Sortase	0.071	0.071	0.886
Allantoin Utilization	0.052	0.046	0.9
Aromatic Amin Catabolism	0.002	0.003	0.9
Folate Biosynthesis	0.137	0.137	0.9
mnm5U34 biosynthesis bacteria	0.336	0.33	0.9
cAMP signaling in bacteria	0.097	0.099	0.901
Lysine biosynthesis AAA pathway 2	0.001	0.001	0.901
SeqA and Co-occurring Genes	0.024	0.024	0.901
CBSS-265072.7.peg.546	0.004	0.004	0.902
CBSS-316407.3.peg.1371	0.039	0.044	0.902
Phage integration and excision	0.256	0.249	0.902
Ribosomal protein S5p acylation	0.051	0.053	0.902
tRNA modification Bacteria	1.161	1.141	0.902
Cluster containing CofD-like protein and co-occuring with DNA repair	0.058	0.06	0.903
CTP synthase (EC 6.3.4.2) cluster	0.073	0.074	0.903
General Secretion Pathway	0.014	0.015	0.903
Lacto-N-Biose I and Galacto-N-Biose Metabolic Pathway	0.086	0.088	0.903
NusA-TFII Cluster	0.182	0.179	0.903
Peptidoglycan biosynthesis--gjo	0.231	0.229	0.903
Terminal cytochrome C oxidases	0.002	0.001	0.903
ABC transporter alkylphosphonate (TC 3.A.1.9.1)	0.01	0.011	0.904
Bacteriocin-like peptides Blp	0.005	0.005	0.904
Catechol branch of beta-ketoadipate pathway	0.015	0.017	0.904
CBSS-393130.3.peg.794	0.247	0.242	0.904
COG3760	0.005	0.005	0.904
Fermentations: Mixed acid	0.395	0.384	0.904
Glutamine synthetases	0.192	0.187	0.904
Iron acquisition in Streptococcus	0.041	0.043	0.904
Lipoprotein Biosynthesis	0.037	0.041	0.904
Methanogenesis from methylated compounds	0.018	0.022	0.904
MLST	0.242	0.244	0.904
Pentose phosphate pathway	0.312	0.313	0.904
Periplasmic-Binding-Protein-Dependent Transport System for Î±-Glucosides	0.003	0.002	0.904
Phage replication	0.302	0.307	0.904
Protein degradation	0.056	0.055	0.904
Sphingolipid biosynthesis	0.014	0.012	0.904
Taurine Utilization	0.005	0.005	0.904
Tetrathionate respiration	0.004	0.004	0.904
Zinc regulated enzymes	0.235	0.238	0.904
Chorismate: Intermediate for synthesis of Tryptophan PAPA antibiotics PABA 3-hydroxyanthranilate and more.	0.254	0.25	0.905
Cyanate hydrolysis	0.012	0.012	0.905
At1g48360	0.01	0.01	0.906
Muconate lactonizing enzyme family	0.006	0.005	0.906
Serine Biosynthesis	0.218	0.223	0.906
CBSS-320372.3.peg.6046	0.108	0.113	0.911
Tn552	0.012	0.01	0.915
ATP-dependent RNA helicases	0.029	0.029	0.916
De Novo Pyrimidine Synthesis	0.507	0.519	0.916
MazEF toxin-antitoxing (programmed cell death) system	0.011	0.011	0.916
Exosporium	0.002	0.002	0.921
HPr catabolite repression system	0.032	0.031	0.923
Sucrose utilization Shewanella	0.033	0.032	0.923
Proteasome bacterial	0.264	0.261	0.924
A Glutathione-dependent Thiol Reductase Associated with a Step in Lysine Biosynthesis	0.001	0.002	0.925
L-fucose utilization temp	0.03	0.031	0.925
Unknown sugar utilization (cluster yphABCDEFG)	0.013	0.014	0.926
L-ascorbate utilization (and related gene clusters)	0.05	0.046	0.93
Pyrroloquinoline Quinone biosynthesis	0.004	0.004	0.93
Homogentisate pathway of aromatic compound degradation	0.002	0.002	0.931
pVir Plasmid of Campylobacter	0.131	0.132	0.94
Rrf2 family transcriptional regulators	0.02	0.021	0.94
The Chv regulatory system of Alphaproteobacteria	0.027	0.025	0.942
Arginine and Ornithine Degradation	0.263	0.276	0.944
CBSS-198094.1.peg.4426	0.065	0.061	0.946
Arginine Biosynthesis extended	0.365	0.37	0.947
At1g69340 At2g40600	0.161	0.161	0.947
CBSS-393133.3.peg.2787	0.029	0.034	0.947
COG2302	0.184	0.177	0.947
DNA-replication	1.081	1.091	0.947
Flagellum in Campylobacter	0.037	0.038	0.947
Heme and Siroheme Biosynthesis	0.196	0.202	0.947
Bacitracin Stress Response	0.003	0.003	0.951
CBSS-87626.3.peg.3639	0.042	0.042	0.951
Rubrerythrin	0.079	0.078	0.951
Staphylococcal pathogenicity islands SaPI	0.255	0.267	0.951
D-Galacturonate and D-Glucuronate Utilization	0.342	0.336	0.953
Hyperosmotic potassium uptake	0.026	0.023	0.956
Orphan regulatory proteins	0.007	0.007	0.956
Poly-gamma-glutamate biosynthesis	0.04	0.04	0.956
Sex pheromones in Enterococcus faecalis and other Firmicutes	0.091	0.089	0.956
At2g33980 At1g28960	0.034	0.036	0.957
Lactate utilization	0.061	0.061	0.957
Niacin-Choline transport and metabolism	0.082	0.088	0.957
At5g38900	0.002	0.003	0.962
CoA-disulfide reductase (EC 1.8.1.14) containing cluster	0.013	0.013	0.962
D-galactonate catabolism	0.001	0.001	0.962
Inositol catabolism	0.11	0.109	0.962
Naphtalene and antracene degradation	0.002	0.003	0.962
Queuosine-Archaeosine Biosynthesis	0.266	0.268	0.962
Ribosome activity modulation	0.023	0.026	0.962
Sporulation-associated proteins with broader functions	0.043	0.044	0.962
Streptococcus pneumoniae Vancomycin Tolerance Locus	0.001	0.001	0.962
ClpS and metallo-protease cluster in Cyanos	0.001	0.001	0.968
RNA pseudouridine syntheses	0.167	0.161	0.968
Thiamin biosynthesis	0.101	0.1	0.968
At5g37530	0.392	0.392	0.969
Creatine and Creatinine Degradation	0.011	0.011	0.969
Dimethylarginine metabolism	0.012	0.01	0.969
Auxin biosynthesis	0.096	0.098	0.97
Bacterial cyanide production and tolerance mechanisms	0.014	0.013	0.97
CBSS-320388.3.peg.3759	0.02	0.022	0.97
Lactose and Galactose Uptake and Utilization	0.509	0.504	0.97
Omega peptidases (EC 3.4.19.-)	0.019	0.02	0.97
Polysaccharide deacetylases	0.02	0.02	0.97
Iron Scavenging cluster in Thermus	0.001	0.001	0.973
CBSS-211586.1.peg.3133	0.078	0.08	0.974
CBSS-89187.3.peg.2957	0.08	0.081	0.974
Cell envelope-associated LytR-CpsA-Psr transcriptional attenuators	0.008	0.009	0.974
Branched-Chain Amino Acid Biosynthesis	0.381	0.386	0.975
CBSS-393124.3.peg.2657	0.017	0.019	0.976
Methylthiotransferases	0.141	0.14	0.976
Terminal cytochrome oxidases	0.029	0.032	0.976
Acetoin butanediol metabolism	0.109	0.106	0.981
At4g10620 At3g57180 At3g47450	0.105	0.108	0.981
CBSS-159087.4.peg.2189	0.003	0.005	0.981
Disulphide related cluster	0.006	0.006	0.981
Polyadenylation bacterial	0.127	0.124	0.981
Streptolysin S Biosynthesis and Transport	0.001	0.001	0.981
Sporulation Cluster	0.16	0.161	0.984
Experimental - Histidine Degradation	0.167	0.171	0.985
Yfa cluster	0.021	0.021	0.987
ABC transporter branched-chain amino acid (TC 3.A.1.4.1)	0.188	0.191	0.989
Archease2	0.01	0.01	0.989
Biogenesis of c-type cytochromes	0.031	0.032	0.989
COG0451	0.23	0.239	0.989
Conserved gene cluster possibly involved in RNA metabolism	0.135	0.128	0.989
Extracellular Polysaccharide Biosynthesis of Streptococci	0.024	0.024	0.989
Glycerol and Glycerol-3-phosphate Uptake and Utilization	0.172	0.175	0.989
Leucine Biosynthesis	0.184	0.186	0.989
Osmoregulation	0.031	0.029	0.989
Pterin biosynthesis	0.015	0.014	0.989
DMT transporter	0.043	0.044	0.99
Methylcitrate cycle	0.004	0.005	0.99
Benzoate transport and degradation cluster	0.029	0.029	0.993
Carboxysome	0.016	0.014	0.993
CBSS-83332.1.peg.3803	0.016	0.015	0.993
Cell Division Cluster	0.285	0.271	0.993
Cell wall related cluster	0.002	0.002	0.993
Dehydrogenase complexes	0.026	0.024	0.993
Glutamate-mediated methylamine utilization pathway	0.196	0.2	0.993
L-fucose utilization	0.069	0.067	0.993
Lactose utilization	0.199	0.203	0.993
Lipopolysaccharide assembly	0.025	0.024	0.993
Murein hydrolase regulation and cell death	0.03	0.031	0.993
N-Acetyl-Galactosamine and Galactosamine Utilization	0.107	0.103	0.993
Nitrogen fixation	0.024	0.024	0.993
Persister Cells	0.004	0.004	0.993
Phenylalanine and Tyrosine Branches from Chorismate	0.11	0.115	0.993
Respiratory Complex I	0.022	0.021	0.993
Terminal cytochrome d ubiquinol oxidases	0.029	0.031	0.993
Toxin-antitoxin replicon stabilization systems	0.003	0.002	0.993
Sulfur oxidation	0.006	0.007	0.999
Capsular Polysaccharides Biosynthesis and Assembly	0.019	0.018	1
Cluster with second YidC in Bacilli	0.014	0.015	1
Energy-conserving hydrogenase (ferredoxin) Ech	0.033	0.038	1
Photorespiration (oxidative C2 cycle)	0.238	0.243	1
Sarcosine oxidase subunits	0.023	0.025	1
tRNA-methylthiotransferase containing cluster	0.087	0.087	1
